# Supplementary material for: Characterization of the Poplar Pan-Genome by Genome-Wide Identification of Structural Variation
Source: Mol Biol Evol. 2016 Aug 7;33(10):2706–19. doi: 10.1093/molbev/msw161 (PMC5026262; doi:10.1093/molbev/msw161)
Supplement: Supplementary Data [file supp_msw161_Supplementary_Tables_5-6-9-11-12-18_v11.xlsx]

## Sheet: Supplementary Table 5
Supplementary Table 5. List of deletions detected in the high-coverage samples. The table reports for each deletion the coordinates on the P. trichocarpa v3.0 reference genome, the TE classification, the genotype called for each sample ("0/0" = no deletion, "0/1" = heterozygous deletion, "1/1" = homozygous deletion, "na" = genotype not assigned), the ID and description of gene/genes overlapping w…
Chromosome	DEL start	DEL end	DEL length	TE classification	Nisqually-1 (P. trichocarpa)	L150-089 (P. deltoides)	L155-079 (P. deltoides)	BDG (P. nigra)	BEN3 (P. nigra)	POLI (P. nigra)	71077-308 (P. nigra)	Gene ID	Gene description
Chr01	171409	177809	6401	na	0/0	0/0	0/0	1/1	na	0/1	0/1	Potri.001G002700;Potri.001G002800;Potri.001G002900;Potri.001G003000	protein containing PDZ domain, a K-box domain, and a TPR region;cytochrome P450, family 716, subfamily A, polypeptide 1;;cytochrome P450, family 716, subfamily A, polypeptide 1
Chr01	511031	512073	1043	LTR Copia	0/1	na	na	0/0	0/0	0/0	0/0	Potri.001G007500
Chr01	615065	616675	1611	na	0/0	1/1	na	na	na	na	na	Potri.001G009500
Chr01	687806	689957	2152	na	0/0	na	1/1	na	na	na	na	Potri.001G011000	Peroxidase superfamily protein
Chr01	880439	891398	10960	na	0/0	1/1	na	na	na	na	na	Potri.001G013000;Potri.001G013100	peroxidase CA;Peroxidase superfamily protein
Chr01	965412	988549	23138	na	0/0	na	na	na	na	0/1	0/1	Potri.001G014100;Potri.001G014200;Potri.001G014300	receptor-like protein kinase 1;;receptor-like protein kinase 1
Chr01	994262	998007	3746	LTR Copia	0/0	1/1	1/1	1/1	1/1	1/1	1/1	Potri.001G014400	receptor-like protein kinase 1
Chr01	1017420	1027990	10571	na	0/0	0/1	0/1	0/0	0/0	0/0	0/0	Potri.001G014700;Potri.001G014800;Potri.001G014900	receptor-like protein kinase 1;receptor-like protein kinase 1;Tetratricopeptide repeat (TPR)-like superfamily protein
Chr01	1111150	1123988	12839	na	0/0	na	na	0/1	1/1	0/1	1/1	Potri.001G015600	lipoxygenase 2
Chr01	1113224	1125204	11981	TIR CACTA	0/1	na	na	0/0	0/0	na	na	Potri.001G015600	lipoxygenase 2
Chr01	1277618	1281674	4057	na	0/0	0/1	na	na	na	0/0	0/0	Potri.001G017700;Potri.001G017800	Plant protein of unknown function (DUF247);
Chr01	1774823	1779036	4214	na	0/0	0/0	0/0	0/0	0/0	0/1	0/0	Potri.001G023400	purple acid phosphatase 27
Chr01	1853353	1858257	4905	LTR Copia	0/1	1/1	1/1	1/1	1/1	1/1	na	Potri.001G025000	annexin 8
Chr01	2126688	2128544	1857	na	0/0	na	1/1	0/0	0/0	0/0	0/0	Potri.001G028600	Chalcone and stilbene synthase family protein
Chr01	2140723	2141955	1233	na	0/0	0/0	0/0	0/0	0/0	0/1	0/0	Potri.001G029000;Potri.001G029100	;
Chr01	2144444	2154560	10117	na	0/1	0/0	0/0	0/0	0/0	0/0	0/0	Potri.001G029300	LRR and NB-ARC domains-containing disease resistance protein
Chr01	2148901	2157809	8909	na	0/0	na	na	0/1	na	0/0	0/0	Potri.001G029400	Mitochondrial transcription termination factor family protein
Chr01	2242888	2248982	6095	na	0/1	0/1	0/1	0/0	0/1	0/1	0/0	Potri.001G030400;Potri.001G030500	Tetratricopeptide repeat (TPR)-like superfamily protein;Tetratricopeptide repeat (TPR)-like superfamily protein
Chr01	2300319	2301587	1269	na	0/0	1/1	1/1	na	na	na	na	Potri.001G031400	retinoblastoma-related 1
Chr01	2414003	2415499	1497	na	0/0	0/1	1/1	0/0	0/0	0/0	0/0	Potri.001G033000	LRR and NB-ARC domains-containing disease resistance protein
Chr01	2452767	2462249	9483	na	0/0	1/1	0/0	0/1	0/1	1/1	0/1	Potri.001G033800;Potri.001G033900;Potri.001G034000	fucosyltransferase 1;ribonuclease P family protein;fucosyltransferase 9
Chr01	2523779	2525245	1467	na	0/0	0/0	0/0	1/1	1/1	1/1	1/1	Potri.001G035400	Protein kinase superfamily protein
Chr01	2591328	2598233	6906	na	0/1	0/1	0/1	0/0	0/0	0/0	0/0	Potri.001G036500;Potri.001G036600	sulfotransferase 2A;sulfotransferase 2A
Chr01	2710928	2726170	15243	na	0/0	na	na	na	na	1/1	na	Potri.001G038400;Potri.001G038500;Potri.001G038600	;Polynucleotidyl transferase, ribonuclease H-like superfamily protein;wall associated kinase-like 6
Chr01	2885659	2906714	21056	na	0/0	na	na	1/1	0/0	0/1	1/1	Potri.001G039900;Potri.001G040000;Potri.001G040100;Potri.001G040200	wall associated kinase-like 2;Wall-associated kinase family protein;;metallothionein 2A
Chr01	2977378	2982529	5152	LTR Copia	0/0	na	na	na	na	1/1	na	Potri.001G040900;Potri.001G041000	Wall-associated kinase family protein;Wall-associated kinase family protein
Chr01	3763635	3769893	6259	LINE L1	0/0	1/1	1/1	na	na	na	na	Potri.001G049500
Chr01	3762684	3771102	8419	na	0/0	na	na	na	na	na	1/1	Potri.001G049500
Chr01	3880857	3882504	1648	na	0/0	1/1	1/1	0/1	0/1	1/1	0/1	Potri.001G050900	response regulator 22
Chr01	3909968	3918147	8180	na	0/0	0/1	0/1	0/0	0/0	0/0	0/0	Potri.001G051500;Potri.001G051600	Chalcone and stilbene synthase family protein;Chalcone and stilbene synthase family protein
Chr01	4571518	4573602	2085	na	0/0	1/1	1/1	1/1	1/1	1/1	1/1	Potri.001G059600
Chr01	5043519	5055223	11705	na	0/0	na	na	na	na	na	1/1	Potri.001G064000;Potri.001G064100	Pentatricopeptide repeat (PPR-like) superfamily protein;RNI-like superfamily protein
Chr01	5084364	5094245	9882	na	0/0	na	na	na	na	1/1	0/0	Potri.001G064600	RNI-like superfamily protein
Chr01	5125716	5147822	22107	na	0/0	na	na	na	na	na	0/1	Potri.001G064800;Potri.001G064900	receptor like protein 13;receptor like protein 15
Chr01	5171064	5172191	1128	na	na	na	na	na	na	0/1	na	Potri.001G065400	receptor like protein 9
Chr01	5270388	5272879	2492	na	0/0	0/0	0/0	na	0/0	1/1	1/1	Potri.001G066500;Potri.001G066600	Disease resistance protein (TIR-NBS-LRR class) family;Disease resistance protein (TIR-NBS-LRR class) family
Chr01	5323201	5340970	17770	SINE	0/0	na	na	na	na	na	1/1	Potri.001G067100;Potri.001G067200	SOUL heme-binding family protein;
Chr01	5715581	5717761	2181	TIR hAT	0/1	1/1	1/1	1/1	1/1	1/1	1/1	Potri.001G071800	Drought-responsive family protein
Chr01	5771990	5773097	1108	na	0/0	0/0	0/0	0/0	0/0	0/0	0/1	Potri.001G072800	translocon at the outer envelope membrane of chloroplasts 75-III
Chr01	6364199	6371763	7565	na	0/1	na	na	na	na	0/0	0/0	Potri.001G080300	myb-like transcription factor family protein
Chr01	6539761	6541690	1930	na	0/0	na	na	na	0/1	na	0/1	Potri.001G082900	Leucine-rich repeat transmembrane protein kinase
Chr01	6756320	6758285	1966	LTR Copia	0/1	na	na	na	na	na	na	Potri.001G085300
Chr01	6761793	6763260	1468	na	0/0	1/1	1/1	na	0/0	0/0	0/0	Potri.001G085500	with no lysine (K) kinase 8
Chr01	6841087	6842470	1384	TIR hAT	0/0	na	na	na	na	1/1	na	Potri.001G086500	D111/G-patch domain-containing protein
Chr01	6884905	6890351	5447	LTR Gypsy	na	na	na	1/1	na	na	na	Potri.001G087000
Chr01	7456609	7457801	1193	TIR hAT	0/0	1/1	1/1	1/1	1/1	1/1	1/1	Potri.001G094700	arabinogalactan protein 20
Chr01	7730258	7732536	2279	na	0/0	na	na	na	na	0/1	0/1	Potri.001G098200	Late embryogenesis abundant (LEA) hydroxyproline-rich glycoprotein family
Chr01	7860418	7861777	1360	na	0/0	na	na	1/1	1/1	1/1	1/1	Potri.001G099500	Heavy metal transport/detoxification superfamily protein
Chr01	8096579	8099666	3088	na	0/0	na	na	na	na	1/1	1/1	Potri.001G101500	RNA-binding (RRM/RBD/RNP motifs) family protein
Chr01	8144711	8156307	11597	na	0/0	0/1	na	0/0	na	0/0	1/1	Potri.001G102000	Peptidase M1 family protein
Chr01	8475236	8477139	1904	na	0/0	0/0	0/0	1/1	na	0/1	1/1	Potri.001G106600	Leucine-rich repeat protein kinase family protein
Chr01	8574306	8577483	3178	na	0/0	1/1	1/1	0/0	0/0	0/0	0/0	Potri.001G107900;Potri.001G108000	P-loop containing nucleoside triphosphate hydrolases superfamily protein;Pectin lyase-like superfamily protein
Chr01	8735089	8736465	1377	na	na	na	na	na	na	na	1/1	Potri.001G109800	phloem protein 2-A12
Chr01	8739626	8741340	1715	na	0/0	1/1	1/1	0/0	na	0/0	na	Potri.001G109900	SEUSS-like 1
Chr01	8787997	8792404	4408	LTR	0/0	1/1	1/1	na	1/1	1/1	1/1	Potri.001G110600
Chr01	9121852	9125448	3597	na	0/0	na	na	1/1	1/1	1/1	na	Potri.001G114000	growth-regulating factor 2
Chr01	9307332	9312377	5046	LTR Copia	0/0	1/1	1/1	1/1	1/1	1/1	1/1	Potri.001G116100	Cornichon family protein
Chr01	9549079	9550187	1109	na	0/0	na	na	1/1	1/1	1/1	1/1	Potri.001G119000	Bifunctional inhibitor/lipid-transfer protein/seed storage 2S albumin superfamily protein
Chr01	9588295	9593738	5444	na	0/0	na	na	na	1/1	1/1	1/1	Potri.001G119600
Chr01	10695196	10697307	2112	na	0/0	na	na	na	na	0/1	1/1	Potri.001G132900	ENHANCED DISEASE RESISTANCE 2
Chr01	10855437	10856590	1154	TIR hAT	0/0	na	na	1/1	na	1/1	1/1	Potri.001G135300	extra-large GTP-binding protein 3
Chr01	11024248	11026030	1783	na	0/0	1/1	1/1	1/1	1/1	1/1	1/1	Potri.001G137500	Ribosomal protein L14p/L23e family protein
Chr01	11111828	11114640	2813	na	0/0	0/0	0/0	0/0	0/0	0/1	0/0	Potri.001G138100	dolichol phosphate-mannose biosynthesis regulatory protein-related
Chr01	11185332	11186509	1178	na	0/0	0/0	0/0	1/1	1/1	1/1	1/1	Potri.001G139400	NDR1/HIN1-like 8
Chr01	11277133	11279156	2024	LTR Copia	0/0	na	na	na	1/1	na	na	Potri.001G140100
Chr01	11636819	11639147	2329	na	0/0	1/1	na	na	na	na	na	Potri.001G143100	tonoplast monosaccharide transporter2
Chr01	11997140	11998191	1052	Class II unknown	0/1	1/1	1/1	1/1	1/1	1/1	1/1	Potri.001G147500	DYNAMIN-like 1E
Chr01	12090598	12093713	3116	LTR Copia	0/0	1/1	1/1	1/1	1/1	1/1	1/1	Potri.001G148300
Chr01	12304218	12309466	5249	LTR Copia	0/1	1/1	1/1	1/1	1/1	1/1	1/1	Potri.001G149200	novel plant snare 11
Chr01	12336086	12338154	2069	na	0/0	0/0	0/0	na	na	na	1/1	Potri.001G149700
Chr01	12433559	12438157	4599	na	0/0	0/1	0/0	0/0	0/0	0/0	0/0	Potri.001G150800	ureidoglycine aminohydrolase
Chr01	13195793	13206307	10515	na	0/0	na	na	1/1	na	1/1	1/1	Potri.001G158500	protein arginine methyltransferase 7
Chr01	13211599	13212609	1011	TIR hAT	1/1	1/1	1/1	1/1	1/1	1/1	1/1	Potri.001G158600	Eukaryotic aspartyl protease family protein
Chr01	13285006	13286954	1949	na	0/0	0/0	0/0	0/0	0/1	0/0	0/0	Potri.001G159400	phosphorylcholine cytidylyltransferase
Chr01	13329041	13332904	3864	na	0/0	0/1	1/1	na	na	1/1	0/1	Potri.001G159900	Pectin lyase-like superfamily protein
Chr01	13706284	13708187	1904	na	0/0	na	1/1	0/0	na	0/0	0/0	Potri.001G163800	Late embryogenesis abundant (LEA) hydroxyproline-rich glycoprotein family
Chr01	13860303	13880868	20566	na	0/1	na	na	na	na	na	na	Potri.001G165300;Potri.001G165400;Potri.001G165500	;PIF1 helicase;
Chr01	13895126	13900594	5469	LTR Gypsy	0/0	1/1	1/1	na	na	na	na	Potri.001G165800
Chr01	14039614	14041118	1505	na	0/0	na	na	1/1	1/1	1/1	1/1	Potri.001G167000	Argonaute family protein
Chr01	14063630	14064756	1127	na	0/0	1/1	1/1	1/1	na	na	1/1	Potri.001G167400	RING-box 1
Chr01	14199494	14200942	1449	LTR Copia	0/0	1/1	1/1	1/1	1/1	1/1	1/1	Potri.001G168500	Protein with RNI-like/FBD-like domains
Chr01	14511693	14512775	1083	na	0/0	na	na	1/1	na	1/1	1/1	Potri.001G171000	phospholipid:diacylglycerol acyltransferase
Chr01	14557232	14558301	1070	na	0/0	na	na	0/0	0/0	0/0	0/1	Potri.001G171800	peptide deformylase 1A
Chr01	14625412	14626445	1034	na	0/0	0/0	0/0	0/1	1/1	0/0	0/1	Potri.001G172600	Single hybrid motif superfamily protein
Chr01	15252044	15264204	12161	TIR CACTA	0/0	na	na	na	1/1	na	1/1	Potri.001G177700	tetratricopeptide repeat (TPR)-containing protein
Chr01	15704516	15716134	11619	na	0/0	na	na	na	na	1/1	na	Potri.001G180800
Chr01	15729818	15733518	3701	na	0/0	0/1	1/1	0/0	na	0/0	0/0	Potri.001G180900
Chr01	16157225	16175674	18450	na	na	na	na	na	na	1/1	na	Potri.001G184400;Potri.001G184500;Potri.001G184600;Potri.001G184700	aldehyde dehydrogenase 12A1;;AICARFT/IMPCHase bienzyme family protein;
Chr01	16235474	16241278	5805	na	0/0	0/1	0/1	0/0	0/0	0/0	0/0	Potri.001G185400
Chr01	16255649	16260689	5041	LTR Copia	0/0	1/1	1/1	1/1	1/1	1/1	1/1	Potri.001G185500	AMP-dependent synthetase and ligase family protein
Chr01	16615761	16620012	4252	LTR Gypsy	0/0	1/1	0/1	na	na	na	0/0	Potri.001G188100	photosynthetic electron transfer B
Chr01	16620738	16621854	1117	TIR hAT	0/0	na	na	0/1	na	0/1	0/1	Potri.001G188200	Core-2/I-branching beta-1,6-N-acetylglucosaminyltransferase family protein
Chr01	16757891	16765931	8041	na	0/0	0/0	0/0	na	0/1	1/1	0/1	Potri.001G188900
Chr01	17475362	17478669	3308	Helitron	0/0	na	na	na	na	na	1/1	Potri.001G192000	Protein of unknown function (DUF567)
Chr01	17704705	17709276	4572	LTR Copia	0/0	1/1	1/1	1/1	1/1	1/1	1/1	Potri.001G193700	Ubiquitin-conjugating enzyme family protein
Chr01	17812115	17822658	10544	LTR Gypsy	0/0	1/1	1/1	na	na	1/1	1/1	Potri.001G194300
Chr01	19156704	19173747	17044	na	0/0	na	na	na	na	na	1/1	Potri.001G198200
Chr01	19223031	19224806	1776	na	0/0	0/0	0/0	0/0	0/1	0/0	0/0	Potri.001G198700	Ribosomal protein L18ae family
Chr01	19359301	19364737	5437	Class II unknown	0/0	na	na	na	na	1/1	1/1	Potri.001G199400
Chr01	19757495	19759763	2269	TIR hAT	0/1	na	na	1/1	na	1/1	1/1	Potri.001G201600	FAR1-related sequence 6
Chr01	20226351	20230793	4443	LTR Gypsy	0/0	1/1	1/1	1/1	na	1/1	1/1	Potri.001G204000	Protein kinase superfamily protein
Chr01	20474354	20479413	5060	na	0/1	1/1	1/1	1/1	1/1	1/1	1/1	Potri.001G205400	P-type ATP-ase 1
Chr01	20621622	20623026	1405	na	0/0	1/1	0/0	1/1	na	1/1	1/1	Potri.001G206200	laccase 14
Chr01	20760724	20765395	4672	LTR Copia	0/0	0/0	0/0	1/1	1/1	1/1	1/1	Potri.001G207300
Chr01	20766391	20771318	4928	LTR Copia	0/0	0/0	0/0	1/1	1/1	1/1	1/1	Potri.001G207400
Chr01	20859982	20861110	1129	na	0/0	1/1	1/1	na	na	na	na	Potri.001G208000	Late embryogenesis abundant (LEA) hydroxyproline-rich glycoprotein family
Chr01	20873599	20878672	5074	TIR PIF/Harbinger	0/1	1/1	1/1	na	na	na	na	Potri.001G208400
Chr01	21492254	21493867	1614	na	0/0	0/1	1/1	0/0	0/0	0/0	0/0	Potri.001G212800	Serine carboxypeptidase S28 family protein
Chr01	21695070	21711814	16745	na	0/1	1/1	1/1	na	na	na	na	Potri.001G214000;Potri.001G214100;Potri.001G214200	;Replication factor-A protein 1-related;PIF1 helicase
Chr01	21879722	21883005	3284	na	0/0	na	na	na	na	na	1/1	Potri.001G215900
Chr01	21879748	21882084	2337	LTR Gypsy	0/1	na	na	na	na	na	na	Potri.001G215900
Chr01	22375272	22378877	3606	na	0/0	1/1	1/1	0/0	0/0	0/0	0/0	Potri.001G217800;Potri.001G217900	FAD/NAD(P)-binding oxidoreductase family protein;histone deacetylase 8
Chr01	22384481	22385626	1146	na	0/1	0/0	0/0	na	0/1	0/0	0/0	Potri.001G218000	FAD/NAD(P)-binding oxidoreductase family protein
Chr01	22469696	22471772	2077	Class II unknown	0/0	1/1	1/1	1/1	1/1	1/1	1/1	Potri.001G218900
Chr01	22589391	22590558	1168	TIR hAT	0/0	na	na	na	na	1/1	1/1	Potri.001G220200
Chr01	22655175	22658504	3330	na	0/1	0/0	0/0	0/0	0/0	0/0	0/0	Potri.001G221000	Transducin/WD40 repeat-like superfamily protein
Chr01	22765686	22781001	15316	na	0/1	0/1	0/1	na	na	na	na	Potri.001G221300;Potri.001G221400	Pathogenesis-related thaumatin superfamily protein;Pathogenesis-related thaumatin superfamily protein
Chr01	22976317	22998188	21872	na	0/0	na	0/0	1/1	0/1	0/1	0/1	Potri.001G222000;Potri.001G222100	Pathogenesis-related thaumatin superfamily protein;Pathogenesis-related thaumatin superfamily protein
Chr01	23560102	23562914	2813	LTR Gypsy	0/1	na	1/1	1/1	1/1	1/1	1/1	Potri.001G224900	Tryptophan/tyrosine permease
Chr01	23796335	23819620	23286	na	0/0	1/1	0/1	1/1	na	0/1	0/1	Potri.001G226600;Potri.001G226700	Major facilitator superfamily protein;
Chr01	24129294	24131769	2476	LTR Gypsy	0/0	1/1	na	na	na	na	0/0	Potri.001G229400
Chr01	24203055	24204108	1054	Helitron	0/0	0/0	0/0	0/0	na	na	1/1	Potri.001G230000	callose synthase 1
Chr01	24271311	24272361	1051	na	0/0	0/0	0/0	0/0	0/1	1/1	0/0	Potri.001G230700	cofactor of nitrate reductase and xanthine dehydrogenase 2
Chr01	24458028	24461402	3375	na	0/0	0/0	0/0	0/0	0/1	0/1	0/1	Potri.001G232700	Bifunctional inhibitor/lipid-transfer protein/seed storage 2S albumin superfamily protein
Chr01	24490861	24492376	1516	na	0/0	na	na	na	na	1/1	1/1	Potri.001G233000	Protein of Unknown Function (DUF239)
Chr01	24738322	24740066	1745	LTR Copia	na	na	na	na	na	1/1	1/1	Potri.001G235600
Chr01	24921208	24928188	6981	Class II unknown	0/0	na	na	1/1	1/1	1/1	1/1	Potri.001G238000
Chr01	25049719	25059043	9325	na	0/0	0/0	na	na	na	1/1	1/1	Potri.001G239400
Chr01	25118455	25121490	3036	na	0/0	na	na	na	na	1/1	na	Potri.001G240200	prefoldin 2
Chr01	25140683	25141711	1029	Helitron	0/0	0/0	0/0	na	na	na	1/1	Potri.001G240400	Protein kinase superfamily protein
Chr01	25220407	25221478	1072	LTR Gypsy	0/0	1/1	na	na	na	na	na	Potri.001G241300	RHOMBOID-like 1
Chr01	25744953	25752477	7525	na	0/0	0/1	0/1	0/0	na	0/0	0/0	Potri.001G247200	Protein of unknown function (DUF674)
Chr01	25804590	25805926	1337	Helitron	0/0	na	1/1	na	na	1/1	0/1	Potri.001G248300	Thioesterase superfamily protein
Chr01	26014778	26016285	1508	na	0/0	0/0	0/0	0/1	na	1/1	0/1	Potri.001G250900	Undecaprenyl pyrophosphate synthetase family protein
Chr01	26150951	26152671	1721	TIR hAT	0/1	na	na	na	na	na	1/1	Potri.001G251800
Chr01	26244127	26246815	2689	LTR Copia	0/1	na	na	na	na	na	na	Potri.001G252700
Chr01	26281992	26283998	2007	LTR Copia	0/0	0/0	0/0	1/1	1/1	na	1/1	Potri.001G253000	SELT-like protein precursor
Chr01	26375118	26376226	1109	na	0/0	0/0	0/0	na	1/1	na	na	Potri.001G253900	NAD(P)-binding Rossmann-fold superfamily protein
Chr01	26420237	26422004	1768	na	0/0	0/0	0/0	na	na	0/1	0/1	Potri.001G254400	ALBINA 1
Chr01	26841513	26850676	9164	na	0/0	1/1	1/1	1/1	1/1	na	na	Potri.001G259300	RmlC-like cupins superfamily protein
Chr01	27128529	27130320	1792	Helitron	0/0	1/1	1/1	1/1	1/1	1/1	1/1	Potri.001G262200	Protein of unknown function (DUF3411)
Chr01	27176456	27177596	1141	na	0/0	0/1	1/1	0/0	0/0	0/0	0/0	Potri.001G262900	F-box family protein
Chr01	27284165	27286115	1951	LTR Copia	0/0	na	na	1/1	1/1	1/1	1/1	Potri.001G264300
Chr01	27321982	27323594	1613	na	0/0	0/0	0/0	na	na	1/1	na	Potri.001G265000	Photosystem II 5 kD protein
Chr01	27749819	27752086	2268	TIR hAT	0/0	1/1	1/1	1/1	1/1	1/1	1/1	Potri.001G270200
Chr01	27773469	27785448	11980	TIR PIF/Harbinger	0/0	na	na	na	na	1/1	0/1	Potri.001G270500	cytochrome P450, family 87, subfamily A, polypeptide 2
Chr01	27919641	27921587	1947	Helitron	0/0	1/1	1/1	na	na	na	na	Potri.001G271700	mitogen-activated protein kinase 3
Chr01	27977785	27987052	9268	LTR Gypsy	0/1	1/1	0/0	1/1	1/1	0/0	0/0	Potri.001G272700;Potri.001G272800	tubulin beta chain 2;tubulin beta chain 2
Chr01	27976823	27986005	9183	na	0/0	0/0	1/1	1/1	0/0	0/0	0/1	Potri.001G272700;Potri.001G272800	tubulin beta chain 2;tubulin beta chain 2
Chr01	28515826	28522716	6891	Class II unknown	0/0	na	na	na	na	1/1	na	Potri.001G278700
Chr01	28627331	28628362	1032	LTR Gypsy	0/0	1/1	1/1	1/1	1/1	1/1	1/1	Potri.001G279700
Chr01	28743138	28746432	3295	na	0/0	0/0	0/0	na	1/1	na	1/1	Potri.001G280800
Chr01	28773604	28774611	1008	na	0/0	1/1	1/1	0/0	na	na	0/0	Potri.001G281100	Thioredoxin superfamily protein
Chr01	28952599	28960445	7847	na	0/0	1/1	0/0	1/1	0/1	1/1	1/1	Potri.001G283200;Potri.001G283300;Potri.001G283400	Concanavalin A-like lectin protein kinase family protein;aldehyde dehydrogenase 6B2;Concanavalin A-like lectin protein kinase family protein
Chr01	29081672	29082982	1311	TIR hAT	na	1/1	1/1	na	na	na	na	Potri.001G284200	Concanavalin A-like lectin protein kinase family protein
Chr01	29292067	29293687	1621	Helitron	na	na	na	na	na	na	1/1	Potri.001G286600	Major facilitator superfamily protein
Chr01	30206905	30214244	7340	Class II unknown	0/0	na	1/1	1/1	1/1	na	1/1	Potri.001G297800
Chr01	30338481	30345001	6521	Class II unknown	0/0	na	na	1/1	1/1	1/1	1/1	Potri.001G299100
Chr01	30378170	30384226	6057	na	0/0	0/1	1/1	1/1	1/1	1/1	1/1	Potri.001G299400	Plant basic secretory protein (BSP) family protein
Chr01	30461976	30463715	1740	na	0/0	1/1	1/1	0/0	0/0	0/0	0/0	Potri.001G300500	translocon at inner membrane of chloroplasts 21
Chr01	30657618	30666236	8619	LTR Copia	0/0	1/1	1/1	0/0	na	0/0	0/0	Potri.001G303100	UDP-glucosyl transferase 73B5
Chr01	30691515	30703195	11681	na	0/0	0/0	0/0	na	na	1/1	1/1	Potri.001G303600;Potri.001G303700	UDP-glucosyl transferase 73B3;UDP-glucosyl transferase 73B5
Chr01	30813397	30825451	12055	LTR Copia	0/0	na	na	1/1	1/1	1/1	1/1	Potri.001G305200	ATP binding;GTP binding;nucleotide binding;nucleoside-triphosphatases
Chr01	30807702	30826359	18658	na	0/0	0/0	0/0	0/1	0/1	0/0	1/1	Potri.001G305200	ATP binding;GTP binding;nucleotide binding;nucleoside-triphosphatases
Chr01	30813158	30829740	16583	na	0/0	1/1	na	na	na	na	na	Potri.001G305200	ATP binding;GTP binding;nucleotide binding;nucleoside-triphosphatases
Chr01	30975375	30977621	2247	na	0/1	na	na	na	na	na	na	Potri.001G306900
Chr01	31019004	31020846	1843	LTR Copia	0/0	1/1	1/1	1/1	1/1	1/1	1/1	Potri.001G307300	disease resistance protein (TIR-NBS-LRR class), putative
Chr01	31393473	31395729	2257	na	0/0	0/0	0/0	na	na	na	1/1	Potri.001G310200	helicase domain-containing protein / IBR domain-containing protein / zinc finger protein-related
Chr01	31870775	31875539	4765	LTR Copia	0/0	1/1	1/1	1/1	1/1	1/1	1/1	Potri.001G312800	serine carboxypeptidase-like 18
Chr01	32405010	32409403	4394	na	0/1	na	na	na	na	na	na	Potri.001G319300;Potri.001G319400	;
Chr01	32450463	32455380	4918	na	0/0	0/0	0/0	1/1	na	0/1	0/1	Potri.001G319800;Potri.001G319900	glycine-rich RNA-binding protein 2;glycine-rich RNA-binding protein 2
Chr01	33061499	33063109	1611	Helitron	1/1	na	na	na	na	na	1/1	Potri.001G326600	actin related protein 2
Chr01	33195454	33197156	1703	Helitron	0/0	1/1	1/1	1/1	na	1/1	1/1	Potri.001G327800	NAD(P)-binding Rossmann-fold superfamily protein
Chr01	33280665	33282002	1338	na	0/0	1/1	1/1	0/0	0/0	0/0	0/0	Potri.001G328500
Chr01	33572667	33573827	1161	TIR hAT	0/0	1/1	1/1	na	na	na	na	Potri.001G332300	Myzus persicae-induced lipase 1
Chr01	34095811	34110418	14608	na	0/0	0/0	1/1	0/1	0/1	0/0	1/1	Potri.001G337600;Potri.001G337700	;
Chr01	34797002	34804551	7550	na	0/1	na	na	na	na	1/1	na	Potri.001G342900	Oxidoreductase, zinc-binding dehydrogenase family protein
Chr01	34985849	34986967	1119	na	0/0	0/0	0/0	1/1	1/1	1/1	1/1	Potri.001G344400	Sucrase/ferredoxin-like family protein
Chr01	35206050	35211134	5085	na	0/0	na	na	1/1	na	na	1/1	Potri.001G346100	ribosomal protein L12-A
Chr01	35663073	35664897	1825	na	0/0	na	na	0/0	na	0/1	0/0	Potri.001G350100
Chr01	35895033	35896086	1054	na	0/0	0/0	0/0	1/1	na	1/1	1/1	Potri.001G351700
Chr01	36225811	36226998	1188	na	0/0	na	na	1/1	na	na	na	Potri.001G354700	SH3 domain-containing protein
Chr01	36308013	36310041	2029	na	0/0	1/1	1/1	na	na	na	na	Potri.001G355300	DNA-binding bromodomain-containing protein
Chr01	36378706	36381258	2553	na	0/0	na	0/0	na	na	0/0	0/1	Potri.001G355800	co-factor for nitrate, reductase and xanthine dehydrogenase 5
Chr01	36390791	36394943	4153	TIR CACTA	0/0	1/1	1/1	1/1	1/1	1/1	1/1	Potri.001G355900	SEUSS transcriptional co-regulator
Chr01	36627626	36632190	4565	TIR hAT	0/0	0/0	0/0	0/1	0/1	0/1	0/1	Potri.001G357400
Chr01	36679104	36680204	1101	na	0/0	1/1	1/1	1/1	1/1	1/1	1/1	Potri.001G357700	Outer arm dynein light chain 1 protein
Chr01	36706209	36708224	2016	na	0/0	1/1	1/1	0/0	0/0	0/0	0/0	Potri.001G357800	cleavage and polyadenylation specificity factor 30
Chr01	37025189	37026346	1158	na	0/0	na	1/1	na	na	na	na	Potri.001G359900	ENHANCED DOWNY MILDEW 2
Chr01	37122923	37128693	5771	na	0/0	0/0	0/0	0/0	0/1	0/1	0/1	Potri.001G360600	beta-1,2-xylosyltransferase
Chr01	37215838	37219781	3944	LTR Copia	0/0	na	na	0/1	na	0/0	1/1	Potri.001G360900
Chr01	37651869	37662962	11094	na	0/1	na	na	na	na	na	na	Potri.001G363900	cytochrome P450, family 71, subfamily B, polypeptide 34
Chr01	38167138	38174724	7587	na	0/0	na	1/1	na	na	na	na	Potri.001G368400	Polynucleotidyl transferase, ribonuclease H-like superfamily protein
Chr01	38567525	38568533	1009	Class II unknown	0/0	na	na	na	na	1/1	1/1	Potri.001G371900	root FNR 1
Chr01	38911147	38932179	21033	na	0/0	na	na	na	0/1	1/1	0/1	Potri.001G374700	glutamate receptor 2.7
Chr01	38985894	38987370	1477	na	0/0	0/0	0/0	0/1	0/0	0/0	0/1	Potri.001G375200	glutamate receptor 2.7
Chr01	39004666	39017426	12761	SINE	0/0	na	na	na	na	na	0/1	Potri.001G375300;Potri.001G375400	sodium/calcium exchanger family protein / calcium-binding EF hand family protein;sodium/calcium exchanger family protein / calcium-binding EF hand family protein
Chr01	39119882	39121084	1203	LTR Copia	0/0	1/1	1/1	na	0/0	na	1/1	Potri.001G375900	P-loop containing nucleoside triphosphate hydrolases superfamily protein
Chr01	39357941	39359002	1062	na	0/0	0/0	0/0	1/1	0/0	1/1	0/1	Potri.001G378000	RING/U-box superfamily protein
Chr01	39398023	39400026	2004	na	0/0	na	na	na	na	1/1	na	Potri.001G378200	nitrate transmembrane transporters
Chr01	40011322	40012795	1474	na	0/0	0/1	0/1	na	na	0/0	0/0	Potri.001G384700	Leucine-rich repeat transmembrane protein kinase
Chr01	40770381	40784476	14096	na	0/0	na	1/1	na	na	na	na	Potri.001G389300;Potri.001G389400;Potri.001G389500;Potri.001G389600;Potri.001G389700	anaphase promoting complex 6;pathogenesis-related family protein;anaphase promoting complex 6;;anaphase promoting complex 6
Chr01	40791490	40794518	3029	na	0/0	0/0	0/0	0/0	0/0	1/1	0/1	Potri.001G389900	pathogenesis-related family protein
Chr01	41199816	41201679	1864	na	0/0	1/1	1/1	0/0	0/0	0/0	0/0	Potri.001G393000	UDP-Glycosyltransferase superfamily protein
Chr01	41242735	41248528	5794	na	0/0	0/0	0/0	0/1	0/1	0/1	0/1	Potri.001G393300;Potri.001G393400	ABC-2 type transporter family protein;cobalt ion binding
Chr01	41776397	41778584	2188	na	0/0	0/0	0/0	0/0	0/0	0/1	0/0	Potri.001G396900	prenylated RAB acceptor 1.H
Chr01	41782588	41786790	4203	LTR Gypsy	0/0	0/0	0/0	na	na	1/1	0/1	Potri.001G397000
Chr01	41823008	41831934	8927	TIR CACTA	0/0	1/1	1/1	1/1	1/1	1/1	1/1	Potri.001G397300	F-box family protein
Chr01	42260913	42274404	13492	na	0/0	0/0	0/0	1/1	1/1	0/1	1/1	Potri.001G401100;Potri.001G401200;Potri.001G401300	laccase 17;;laccase 17
Chr01	42261511	42275245	13735	na	0/0	0/0	0/1	0/0	0/0	0/0	0/0	Potri.001G401100;Potri.001G401200;Potri.001G401300	laccase 17;;laccase 17
Chr01	42337822	42346554	8733	na	0/0	1/1	1/1	na	na	na	na	Potri.001G402200
Chr01	42582485	42586914	4430	na	0/0	na	na	na	0/1	0/0	0/1	Potri.001G404300
Chr01	42620564	42634925	14362	na	0/0	0/1	0/1	0/0	0/0	0/0	0/0	Potri.001G404800;Potri.001G404900	LRR and NB-ARC domains-containing disease resistance protein;LRR and NB-ARC domains-containing disease resistance protein
Chr01	42632951	42637806	4856	na	0/0	0/0	0/0	0/1	0/1	0/1	0/1	Potri.001G404900	LRR and NB-ARC domains-containing disease resistance protein
Chr01	42844732	42849487	4756	LTR Copia	0/1	1/1	1/1	1/1	1/1	1/1	1/1	Potri.001G406000	NB-ARC domain-containing disease resistance protein
Chr01	42975819	42999637	23819	na	0/0	0/1	0/1	0/1	0/1	0/1	0/1	Potri.001G407300;Potri.001G407400;Potri.001G407500;Potri.001G407600	DNA repair and meiosis protein (Mre11);;;
Chr01	43028596	43031834	3239	na	0/0	na	na	na	na	na	1/1	Potri.001G407700
Chr01	43031504	43032705	1202	na	0/0	na	1/1	na	na	na	na	Potri.001G407700
Chr01	43330954	43332436	1483	na	0/0	na	na	na	na	na	1/1	Potri.001G409700	ribosomal protein S8
Chr01	43498908	43516900	17993	LTR Gypsy	0/0	0/1	1/1	0/0	0/0	0/0	0/0	Potri.001G410800	S-locus lectin protein kinase family protein
Chr01	43587298	43597971	10674	LTR Gypsy	0/1	1/1	1/1	na	1/1	1/1	1/1	Potri.001G411200
Chr01	43622971	43638095	15125	na	0/0	0/0	0/0	0/1	0/1	0/1	0/1	Potri.001G411500;Potri.001G411600;Potri.001G411700	S-locus lectin protein kinase family protein;S-locus lectin protein kinase family protein;S-locus lectin protein kinase family protein
Chr01	43903764	43916373	12610	na	0/0	na	1/1	na	na	na	na	Potri.001G414300;Potri.001G414400	receptor kinase 3;S-locus lectin protein kinase family protein
Chr01	44481321	44486254	4934	LTR	0/1	0/0	0/0	na	na	1/1	1/1	Potri.001G419700
Chr01	44504051	44527551	23501	na	0/0	0/0	0/0	1/1	1/1	1/1	1/1	Potri.001G419900;Potri.001G420000	;NB-ARC domain-containing disease resistance protein
Chr01	44661504	44670709	9206	na	0/0	0/0	0/1	0/0	0/0	0/0	0/0	Potri.001G421800;Potri.001G421900	;Plant mobile domain protein family
Chr01	44681044	44694585	13542	na	0/0	na	na	na	1/1	1/1	1/1	Potri.001G422200;Potri.001G422300	;Aminotransferase-like, plant mobile domain family protein
Chr01	44904510	44910122	5613	na	0/0	0/0	0/0	na	1/1	0/1	0/0	Potri.001G424100;Potri.001G424200	cytochrome P450, family 716, subfamily A, polypeptide 1;
Chr01	44961402	44965157	3756	na	0/0	1/1	1/1	na	na	1/1	1/1	Potri.001G425100;Potri.001G425200	;Phospholipase A2 family protein
Chr01	45331787	45347236	15450	LTR Gypsy	0/0	1/1	1/1	na	na	na	na	Potri.001G426800
Chr01	45454245	45469095	14851	LTR Copia	0/0	na	0/0	na	na	1/1	na	Potri.001G427000	NB-ARC domain-containing disease resistance protein
Chr01	45490749	45506740	15992	LTR Copia	0/0	0/1	0/1	na	na	na	na	Potri.001G427200;Potri.001G427300	;NB-ARC domain-containing disease resistance protein
Chr01	45498482	45513843	15362	na	0/0	na	0/0	0/1	0/1	na	na	Potri.001G427300	NB-ARC domain-containing disease resistance protein
Chr01	46169532	46174106	4575	LTR Gypsy	0/0	1/1	1/1	na	na	na	na	Potri.001G431500	glutathione S-transferase TAU 24
Chr01	46432492	46453702	21211	TIR CACTA	na	na	na	0/1	na	0/0	na	Potri.001G433500;Potri.001G433600;Potri.001G433700	NB-ARC domain-containing disease resistance protein;;NB-ARC domain-containing disease resistance protein
Chr01	46929887	46940175	10289	LTR Copia	0/0	1/1	na	na	na	na	na	Potri.001G437800	receptor like protein 22
Chr01	47265469	47279154	13686	na	0/0	na	na	na	na	na	1/1	Potri.001G441200;Potri.001G441300	S-locus lectin protein kinase family protein;lectin protein kinase family protein
Chr01	47340678	47349314	8637	na	0/0	0/0	0/0	1/1	na	1/1	1/1	Potri.001G442000;Potri.001G442100	lectin protein kinase family protein;S-locus lectin protein kinase family protein
Chr01	47674090	47687911	13822	na	0/0	na	0/1	na	na	na	na	Potri.001G444500;Potri.001G444600	NB-ARC domain-containing disease resistance protein;LRR and NB-ARC domains-containing disease resistance protein
Chr01	48130433	48147722	17290	na	0/0	na	na	na	1/1	0/1	0/1	Potri.001G447800;Potri.001G447900	HXXXD-type acyl-transferase family protein;acetyl CoA:(Z)-3-hexen-1-ol acetyltransferase
Chr01	48351439	48372507	21069	na	0/0	1/1	1/1	na	na	na	na	Potri.001G449300;Potri.001G449400;Potri.001G449500	cellulose synthase-like D3;;UDP-Glycosyltransferase superfamily protein
Chr01	48402499	48407872	5374	na	0/0	0/0	0/1	na	na	1/1	0/1	Potri.001G449900
Chr01	48524370	48525682	1313	na	0/0	1/1	1/1	1/1	1/1	1/1	1/1	Potri.001G451100	O-methyltransferase 1
Chr01	48529128	48530882	1755	LTR Copia	0/0	na	na	1/1	0/1	1/1	1/1	Potri.001G451200	2-oxoglutarate (2OG) and Fe(II)-dependent oxygenase superfamily protein
Chr01	48529232	48533738	4507	LTR Gypsy	0/0	1/1	1/1	na	0/0	0/0	0/0	Potri.001G451200	2-oxoglutarate (2OG) and Fe(II)-dependent oxygenase superfamily protein
Chr01	48552998	48563830	10833	na	0/0	0/0	0/0	1/1	1/1	0/1	1/1	Potri.001G451500	2-oxoglutarate (2OG) and Fe(II)-dependent oxygenase superfamily protein
Chr01	48946686	48948919	2234	na	0/0	na	0/0	na	na	0/1	1/1	Potri.001G454900	Transmembrane proteins 14C
Chr01	48974019	48975941	1923	LTR Gypsy	0/0	1/1	1/1	na	na	na	na	Potri.001G455100
Chr01	48983724	48985260	1537	na	0/0	0/0	0/0	0/0	1/1	0/1	0/1	Potri.001G455200	HXXXD-type acyl-transferase family protein
Chr01	49071939	49074382	2444	na	0/1	0/0	0/0	na	na	na	na	Potri.001G456200	Auxin efflux carrier family protein
Chr01	49146296	49147363	1068	na	0/0	0/0	1/1	0/0	1/1	0/1	0/0	Potri.001G457200
Chr01	49188491	49189707	1217	na	0/0	na	1/1	na	na	na	na	Potri.001G458000	SAUR-like auxin-responsive protein family
Chr01	49421065	49422200	1136	na	0/0	0/0	0/0	0/0	0/0	0/1	0/1	Potri.001G460500	transducin family protein / WD-40 repeat family protein
Chr01	49537282	49551641	14360	na	0/0	0/0	0/0	0/1	na	0/0	1/1	Potri.001G461700;Potri.001G461800	FAD-binding Berberine family protein;FAD-binding Berberine family protein
Chr01	49655373	49658144	2772	na	0/0	0/0	0/0	0/1	na	0/0	0/0	Potri.001G462400	FAD-binding Berberine family protein
Chr01	49744131	49745772	1642	na	0/0	na	0/1	na	na	na	na	Potri.001G463200	cofactor assembly of complex C
Chr01	49930657	49931849	1193	Class II unknown	0/0	1/1	1/1	1/1	1/1	1/1	1/1	Potri.001G465900	GTP binding
Chr01	49960519	49970560	10042	LTR Copia	0/0	na	0/0	na	na	0/1	1/1	Potri.001G466300	alpha/beta-Hydrolases superfamily protein
Chr01	49981980	49984824	2845	na	0/0	0/0	0/0	0/1	1/1	1/1	0/1	Potri.001G466600	TRAF-like family protein
Chr01	49985915	49987089	1175	na	0/0	0/0	0/0	na	0/1	0/1	0/0	Potri.001G466700	alpha/beta-Hydrolases superfamily protein
Chr01	50357190	50361113	3924	LTR Copia	na	1/1	1/1	1/1	1/1	na	na	Potri.001G472300	prenylated RAB acceptor 1.G2
Chr02	14043	15458	1416	LINE L1	0/0	0/0	0/0	0/1	0/0	0/0	1/1	Potri.002G000200	Mitochondrial substrate carrier family protein
Chr02	43672	44690	1019	na	0/0	na	na	na	1/1	1/1	1/1	Potri.002G000400	Ribonuclease H-like superfamily protein
Chr02	53883	56792	2910	TIR hAT	0/0	1/1	1/1	1/1	1/1	1/1	1/1	Potri.002G000700	O-Glycosyl hydrolases family 17 protein
Chr02	328308	330346	2039	na	0/0	na	na	1/1	na	1/1	1/1	Potri.002G005900
Chr02	358002	359284	1283	na	0/1	1/1	1/1	1/1	1/1	1/1	1/1	Potri.002G006500
Chr02	410782	411886	1105	na	0/0	0/0	0/0	na	na	na	1/1	Potri.002G007600
Chr02	534044	538375	4332	TIR hAT	0/0	na	na	1/1	na	na	1/1	Potri.002G009500	hAT dimerisation domain-containing protein / transposase-related
Chr02	1694249	1708505	14257	na	0/0	0/0	0/0	0/1	0/1	1/1	0/1	Potri.002G026400;Potri.002G026500;Potri.002G026600	Regulator of chromosome condensation (RCC1) family protein;cytochrome P450, family 83, subfamily B, polypeptide 1;Regulator of chromosome condensation (RCC1) family protein
Chr02	1940022	1942851	2830	na	0/0	na	na	na	na	na	0/1	Potri.002G030000	thioredoxin H-type 1
Chr02	2265784	2267030	1247	na	0/0	na	0/0	0/1	na	0/1	0/1	Potri.002G035300	DNA glycosylase superfamily protein
Chr02	2274437	2276824	2388	na	0/0	1/1	1/1	0/0	0/0	0/0	0/0	Potri.002G035400
Chr02	2538215	2539336	1122	na	0/0	0/0	0/0	1/1	1/1	na	na	Potri.002G039400	Undecaprenyl pyrophosphate synthetase family protein
Chr02	2541625	2547630	6006	na	0/0	0/1	0/1	0/1	0/1	0/1	0/1	Potri.002G039500;Potri.002G039600	2-oxoglutarate (2OG) and Fe(II)-dependent oxygenase superfamily protein;2-oxoglutarate (2OG) and Fe(II)-dependent oxygenase superfamily protein
Chr02	2700339	2704289	3951	na	0/0	1/1	1/1	0/0	0/0	0/0	0/0	Potri.002G042100	cytochrome P450, family 94, subfamily B, polypeptide 3
Chr02	2795524	2804945	9422	na	0/0	1/1	0/1	1/1	0/1	0/1	0/1	Potri.002G043800;Potri.002G043900;Potri.002G044000	PRA1 (Prenylated rab acceptor) family protein;SCAR family protein;PRA1 (Prenylated rab acceptor) family protein
Chr02	3072192	3074166	1975	na	0/0	0/0	0/0	1/1	1/1	1/1	1/1	Potri.002G047600	mitochondrial editing factor 22
Chr02	3874594	3893227	18634	LTR Gypsy	0/0	na	na	1/1	1/1	1/1	1/1	Potri.002G057800	vacuoleless1 (VCL1)
Chr02	3944920	3946052	1133	na	0/0	0/0	0/0	1/1	0/1	0/1	0/0	Potri.002G058500
Chr02	4297612	4299729	2118	TIR CACTA	0/0	na	na	na	na	1/1	1/1	Potri.002G063800	Pyridoxal phosphate (PLP)-dependent transferases superfamily protein
Chr02	4918580	4919591	1012	Class II unknown	0/1	1/1	1/1	1/1	1/1	1/1	1/1	Potri.002G071200	glycosyl hydrolase 9A1
Chr02	5023738	5044098	20361	na	0/0	0/0	0/1	na	na	0/0	0/0	Potri.002G072700;Potri.002G072800	Nodulin MtN3 family protein;Nodulin MtN3 family protein
Chr02	5108253	5116385	8133	na	0/1	na	na	na	na	na	0/0	Potri.002G073900;Potri.002G074000	;plantacyanin
Chr02	5117660	5118824	1165	TIR hAT	0/0	na	na	na	na	1/1	1/1	Potri.002G074100
Chr02	5131807	5138724	6918	na	na	na	na	na	na	0/1	0/1	Potri.002G074300
Chr02	5247427	5255435	8009	na	0/0	na	1/1	na	na	na	0/0	Potri.002G076000	wall-associated kinase 2
Chr02	5251562	5253156	1595	na	0/0	na	na	0/1	0/0	0/1	1/1	Potri.002G076000	wall-associated kinase 2
Chr02	5521530	5539491	17962	na	na	na	1/1	1/1	1/1	1/1	1/1	Potri.002G079500;Potri.002G079600;Potri.002G079700	amino acid permease 3;plastidic type i signal peptidase 1;amino acid permease 3
Chr02	5863907	5870384	6478	na	0/1	na	na	1/1	1/1	1/1	1/1	Potri.002G083800	GDSL-like Lipase/Acylhydrolase superfamily protein
Chr02	5898297	5899318	1022	na	0/0	1/1	1/1	0/0	1/1	0/0	0/0	Potri.002G084300	ARM repeat superfamily protein
Chr02	6075545	6077661	2117	LTR Gypsy	0/0	0/0	0/0	0/0	0/1	na	0/0	Potri.002G086300
Chr02	6661598	6662630	1033	na	0/1	1/1	1/1	1/1	1/1	1/1	1/1	Potri.002G093000
Chr02	6807498	6809828	2331	na	0/0	1/1	1/1	na	na	na	na	Potri.002G094600	F-box family protein
Chr02	7126191	7127234	1044	na	na	1/1	na	na	na	na	na	Potri.002G098900	EXORDIUM like 2
Chr02	7398629	7399912	1284	na	0/0	0/0	0/1	na	0/0	na	0/0	Potri.002G102400	Target SNARE coiled-coil domain protein
Chr02	7459955	7463871	3917	na	0/0	0/1	0/0	0/0	0/0	0/0	0/0	Potri.002G103100	transducin family protein / WD-40 repeat family protein
Chr02	8192054	8193405	1352	na	0/0	0/0	0/0	0/0	0/1	0/0	0/0	Potri.002G110700	Golgi-body localisation protein domain ;RNA pol II promoter Fmp27 protein domain
Chr02	8265552	8269572	4021	LTR Copia	1/1	1/1	1/1	1/1	1/1	1/1	1/1	Potri.002G111100
Chr02	8749397	8752587	3191	na	0/0	1/1	1/1	0/0	0/0	na	0/0	Potri.002G116900;Potri.002G117000	Ribosomal protein S10p/S20e family protein;RNA 2-phosphotransferase, Tpt1 / KptA family
Chr02	8844325	8846599	2275	na	0/0	0/1	0/0	na	na	na	0/0	Potri.002G118100	P-loop containing nucleoside triphosphate hydrolases superfamily protein
Chr02	8851462	8853727	2266	Helitron	0/0	na	na	na	na	na	1/1	Potri.002G118300	ZCW7
Chr02	9086129	9103952	17824	na	na	na	na	na	na	1/1	0/1	Potri.002G121300;Potri.002G121400	cytochrome P450, family 81, subfamily D, polypeptide 8;cytochrome P450, family 81, subfamily D, polypeptide 3
Chr02	9410724	9412147	1424	TIR hAT	0/0	1/1	1/1	1/1	1/1	1/1	1/1	Potri.002G125100	alpha/beta-Hydrolases superfamily protein
Chr02	9736263	9737281	1019	na	na	1/1	1/1	1/1	1/1	1/1	1/1	Potri.002G129800	AP2/B3-like transcriptional factor family protein
Chr02	9791635	9795022	3388	na	0/0	na	1/1	na	na	0/0	0/0	Potri.002G130500
Chr02	9840256	9841348	1093	na	0/0	0/0	0/0	0/0	0/0	1/1	0/1	Potri.002G131400	exocyst complex component sec3A
Chr02	9872886	9878686	5801	na	0/0	0/0	0/0	1/1	1/1	1/1	1/1	Potri.002G132400	F-box/RNI-like superfamily protein
Chr02	9925442	9926445	1004	TIR hAT	0/0	1/1	1/1	1/1	1/1	1/1	1/1	Potri.002G133300	metalloendopeptidases;zinc ion binding
Chr02	10023172	10024318	1147	LTR Copia	0/1	1/1	1/1	1/1	0/1	1/1	1/1	Potri.002G134500	cytochrome P450, family 721, subfamily A, polypeptide 1
Chr02	10211486	10212628	1143	Class II unknown	0/0	na	na	na	na	1/1	na	Potri.002G137700	Protein kinase superfamily protein
Chr02	10911006	10912954	1949	TIR CACTA	0/0	na	0/0	0/1	0/0	0/0	0/1	Potri.002G146700
Chr02	11305585	11329647	24063	LTR Gypsy	0/0	na	0/0	0/1	0/1	1/1	na	Potri.002G150400	cytochrome P450, family 76, subfamily C, polypeptide 4
Chr02	11334564	11345685	11122	na	0/0	na	1/1	na	na	na	na	Potri.002G150500	cytochrome P450, family 76, subfamily C, polypeptide 4
Chr02	11393340	11394447	1108	Class II unknown	0/0	na	na	1/1	1/1	na	1/1	Potri.002G151200	D-isomer specific 2-hydroxyacid dehydrogenase family protein
Chr02	11735783	11737197	1415	na	0/0	0/0	0/0	0/1	0/0	0/0	1/1	Potri.002G155800;Potri.002G155900	;
Chr02	11756302	11773426	17125	na	0/0	na	na	1/1	na	1/1	1/1	Potri.002G156300;Potri.002G156400;Potri.002G156500	NAD(P)-binding Rossmann-fold superfamily protein;Cupredoxin superfamily protein;Calcineurin-like metallo-phosphoesterase superfamily protein
Chr02	11780052	11787458	7407	na	1/1	1/1	1/1	na	na	1/1	0/1	Potri.002G156700;Potri.002G156800	NAD(P)-binding Rossmann-fold superfamily protein;NAD(P)-binding Rossmann-fold superfamily protein
Chr02	11787622	11793826	6205	na	0/0	0/1	0/1	0/0	0/0	0/0	0/0	Potri.002G156900	ABC-2 type transporter family protein
Chr02	11855454	11857235	1782	LTR Copia	0/0	1/1	1/1	0/0	na	0/0	0/0	Potri.002G157600	myb domain protein 17
Chr02	12447006	12451455	4450	na	0/0	na	1/1	na	0/0	0/0	0/0	Potri.002G164900	WRKY DNA-binding protein 43
Chr02	12812472	12813630	1159	na	0/0	0/0	0/0	1/1	na	1/1	1/1	Potri.002G169000
Chr02	13093407	13106202	12796	na	0/0	na	1/1	na	na	0/0	na	Potri.002G172200	Integrase-type DNA-binding superfamily protein
Chr02	13581627	13592116	10490	LTR Gypsy	0/1	na	na	na	na	na	1/1	Potri.002G176500;Potri.002G176600	;
Chr02	13683377	13686192	2816	na	0/0	1/1	1/1	na	na	na	na	Potri.002G177400
Chr02	13703478	13705009	1532	TIR hAT	0/0	na	na	na	na	na	1/1	Potri.002G177800
Chr02	13785656	13786814	1159	na	0/0	na	na	na	na	na	1/1	Potri.002G178400	D-arabinono-1,4-lactone oxidase family protein
Chr02	13863319	13864835	1517	LTR Copia	0/0	na	na	na	1/1	1/1	1/1	Potri.002G178800	plastid-encoded CLP P
Chr02	14029930	14038328	8399	na	0/1	0/1	0/1	0/1	0/0	na	1/1	Potri.002G180500	O-methyltransferase 1
Chr02	14246348	14258874	12527	na	0/0	1/1	1/1	1/1	0/1	0/1	1/1	Potri.002G181800;Potri.002G181900;Potri.002G182000;Potri.002G182100	;NAC transcription factor-like 9;NAC transcription factor-like 9;
Chr02	14246752	14259245	12494	na	0/0	0/1	1/1	0/0	0/0	0/0	1/1	Potri.002G181800;Potri.002G181900;Potri.002G182000;Potri.002G182100	;NAC transcription factor-like 9;NAC transcription factor-like 9;
Chr02	14260021	14261810	1790	LTR Gypsy	0/0	na	0/1	na	na	na	0/0	Potri.002G182100
Chr02	14253216	14268748	15533	na	0/0	na	na	na	na	1/1	na	Potri.002G182100;Potri.002G182200;Potri.002G182300	;;NAC transcription factor-like 9
Chr02	14262804	14264067	1264	na	0/0	na	na	1/1	na	1/1	1/1	Potri.002G182200
Chr02	14422471	14425146	2676	na	0/0	0/0	0/0	na	1/1	1/1	na	Potri.002G184600
Chr02	14468360	14469576	1217	TIR hAT	0/1	1/1	1/1	1/1	1/1	1/1	1/1	Potri.002G185100	Polyketide cyclase / dehydrase and lipid transport protein
Chr02	15022251	15026644	4394	TIR hAT	0/0	1/1	na	na	na	1/1	1/1	Potri.002G190100	hAT dimerisation domain-containing protein
Chr02	15579629	15601684	22056	na	0/0	0/1	0/1	0/0	0/0	0/0	0/0	Potri.002G194900	Plant invertase/pectin methylesterase inhibitor superfamily protein
Chr02	16098132	16100304	2173	na	0/0	1/1	1/1	na	na	1/1	1/1	Potri.002G200100	Bifunctional inhibitor/lipid-transfer protein/seed storage 2S albumin superfamily protein
Chr02	16326212	16330260	4049	na	0/0	na	0/0	1/1	na	1/1	1/1	Potri.002G201700
Chr02	16381033	16392875	11843	na	0/0	na	na	na	na	1/1	1/1	Potri.002G202200	polygalacturonase 4
Chr02	16886823	16887904	1082	Class II unknown	0/0	na	na	na	na	na	1/1	Potri.002G205600	Transducin/WD40 repeat-like superfamily protein
Chr02	17654851	17657380	2530	LTR Gypsy	0/0	na	na	1/1	1/1	1/1	1/1	Potri.002G208600
Chr02	18083228	18088545	5318	LTR Copia	0/0	na	na	na	na	1/1	na	Potri.002G210300	chromatin assembly factor-1 (FASCIATA1) (FAS1)
Chr02	18234572	18238566	3995	TIR PIF/Harbinger	0/0	1/1	1/1	na	na	na	na	Potri.002G210700
Chr02	19569580	19573504	3925	LTR Copia	0/0	1/1	1/1	1/1	1/1	1/1	1/1	Potri.002G214400	Mitogen activated protein kinase kinase kinase-related
Chr02	19711904	19730714	18811	na	0/0	na	na	na	na	1/1	0/1	Potri.002G215000;Potri.002G215100	Protein of unknown function (DUF803);FtsH extracellular protease family
Chr02	19955876	19959489	3614	na	0/0	na	na	na	na	1/1	1/1	Potri.002G216500	actin depolymerizing factor 6
Chr02	20383662	20389480	5819	na	0/0	0/1	1/1	0/0	0/1	1/1	0/0	Potri.002G218800	Calcium-binding EF-hand family protein
Chr02	20412179	20413225	1047	LTR Gypsy	0/0	0/1	0/1	na	na	na	0/0	Potri.002G219300	Protein of unknown function (DUF1664)
Chr02	21494660	21496725	2066	LTR Copia	0/0	1/1	0/1	0/0	0/0	0/0	0/0	Potri.002G226000	PHD finger family protein / bromo-adjacent homology (BAH) domain-containing protein
Chr02	21590106	21591294	1189	LTR Gypsy	0/0	0/0	0/1	0/0	0/0	0/0	0/0	Potri.002G226600	chitin elicitor receptor kinase 1
Chr02	22023022	22033540	10519	LTR Gypsy	0/0	0/1	na	na	na	1/1	1/1	Potri.002G229700	Protein of unknown function (DUF784)
Chr02	22107566	22108565	1000	TIR hAT	0/0	1/1	1/1	na	na	na	na	Potri.002G230100
Chr02	22271156	22272208	1053	na	0/0	0/0	1/1	0/0	1/1	0/1	0/0	Potri.002G231000	Phosphoenolpyruvate carboxylase family protein
Chr02	22353970	22355043	1074	TIR hAT	0/0	0/0	0/0	0/0	0/0	0/0	0/1	Potri.002G231500	lipase class 3 family protein
Chr02	22614163	22638333	24171	na	0/0	1/1	na	na	na	na	0/0	Potri.002G233200	Transmembrane amino acid transporter family protein
Chr02	22763073	22767676	4604	LTR Gypsy	0/0	0/1	0/1	na	na	na	na	Potri.002G234200	NAD(P)-linked oxidoreductase superfamily protein
Chr02	22866224	22867495	1272	na	0/0	na	na	na	na	na	1/1	Potri.002G235100	Protein of unknown function (DUF3531)
Chr02	23126582	23132333	5752	LTR Gypsy	0/0	1/1	1/1	0/0	na	0/0	0/0	Potri.002G238500	Sec23/Sec24 protein transport family protein
Chr02	23132047	23137611	5565	na	0/0	na	na	0/0	na	na	0/1	Potri.002G238500	Sec23/Sec24 protein transport family protein
Chr02	23215084	23216696	1613	na	0/0	na	na	na	na	1/1	na	Potri.002G239200	RNA-binding CRS1 / YhbY (CRM) domain protein
Chr02	23564642	23576191	11550	na	1/1	0/0	0/0	1/1	1/1	0/1	1/1	Potri.002G243400;Potri.002G243500	Helicase/SANT-associated, DNA binding protein;urease accessory protein G
Chr02	23940058	23946648	6591	Helitron	1/1	na	na	na	1/1	na	0/1	Potri.002G248700	carboxyl terminus of HSC70-interacting protein
Chr02	24656855	24678191	21337	na	0/1	0/1	0/1	0/1	0/1	0/1	0/1	Potri.002G258000;Potri.002G258100	Leucine-rich repeat receptor-like protein kinase family protein;Leucine-rich repeat transmembrane protein kinase
Chr02	24734526	24735763	1238	na	0/0	0/0	0/1	0/0	0/0	na	0/0	Potri.002G258500
Chr02	24815945	24817146	1202	na	0/0	1/1	1/1	0/0	0/0	0/0	0/0	Potri.002G259700	Long-chain fatty alcohol dehydrogenase family protein
Chr02	24956414	24960691	4278	na	0/0	1/1	1/1	0/0	na	na	0/0	Potri.002G261100;Potri.002G261200;Potri.002G261300	;;
Chr03	320597	321772	1176	TIR hAT	1/1	1/1	1/1	1/1	0/1	na	1/1	Potri.003G003100	Protein of unknown function (DUF707)
Chr03	354117	355390	1274	na	0/0	1/1	0/0	0/1	1/1	0/0	1/1	Potri.003G003700	Protein kinase superfamily protein
Chr03	614193	617508	3316	na	na	na	na	na	na	0/1	1/1	Potri.003G007500	Serine/threonine-protein kinase WNK (With No Lysine)-related
Chr03	721877	726849	4973	LTR Copia	0/1	na	na	1/1	1/1	1/1	1/1	Potri.003G009000	Lactoylglutathione lyase / glyoxalase I family protein
Chr03	1270266	1272858	2593	LTR Gypsy	0/0	1/1	na	1/1	1/1	1/1	1/1	Potri.003G011500
Chr03	1283713	1292744	9032	LTR Gypsy	0/0	0/1	0/1	na	na	na	na	Potri.003G011600	cytochrome oxidase
Chr03	1450151	1451467	1317	LTR Gypsy	0/0	0/0	0/0	0/1	0/1	0/1	0/1	Potri.003G012200	Major facilitator superfamily protein
Chr03	1497203	1499349	2147	LTR Gypsy	0/0	1/1	1/1	na	1/1	na	1/1	Potri.003G012800	receptor like protein 15
Chr03	1509563	1514820	5258	na	0/0	na	na	na	na	na	0/1	Potri.003G013000
Chr03	1544473	1545489	1017	TIR hAT	0/0	1/1	1/1	na	na	na	na	Potri.003G013300
Chr03	1552754	1563499	10746	na	0/0	na	0/0	na	1/1	na	1/1	Potri.003G013400
Chr03	1657408	1659457	2050	LTR Gypsy	0/0	1/1	1/1	na	na	na	na	Potri.003G014100	terpene synthase 21
Chr03	1862180	1874781	12602	na	0/0	na	1/1	na	0/1	1/1	1/1	Potri.003G014700
Chr03	1927249	1928884	1636	N>80%	na	na	1/1	1/1	na	na	na	Potri.003G015300	transmembrane nine 1
Chr03	2124852	2139632	14781	na	0/0	1/1	na	na	na	0/0	0/0	Potri.003G017100;Potri.003G017200	;LRR and NB-ARC domains-containing disease resistance protein
Chr03	2217215	2236133	18919	na	0/0	1/1	0/1	na	na	na	na	Potri.003G018000;Potri.003G018100;Potri.003G018200;Potri.003G018300;Potri.003G018400	SLOW GROWTH 1;;mitochondrial editing factor 19;Pentatricopeptide repeat (PPR) superfamily protein;
Chr03	2260715	2262180	1466	na	0/0	na	0/0	0/0	na	0/1	0/0	Potri.003G018700
Chr03	2303937	2305475	1539	na	0/0	0/0	0/0	1/1	1/1	1/1	1/1	Potri.003G019000	Pentatricopeptide repeat (PPR) superfamily protein
Chr03	2445760	2450461	4702	LTR Copia	0/0	na	1/1	na	na	na	na	Potri.003G020000	hAT dimerisation domain-containing protein / transposase-related
Chr03	2444636	2451675	7040	na	0/0	0/0	0/0	0/1	0/1	0/1	0/1	Potri.003G020000	hAT dimerisation domain-containing protein / transposase-related
Chr03	2522159	2523382	1224	LTR Copia	0/0	1/1	na	na	na	na	0/0	Potri.003G020900	beta glucosidase 46
Chr03	2541390	2542575	1186	na	0/0	0/0	0/0	0/0	0/1	0/0	0/1	Potri.003G021100	UDP-Glycosyltransferase superfamily protein
Chr03	2841180	2845956	4777	LTR Copia	0/1	1/1	1/1	1/1	1/1	1/1	1/1	Potri.003G024000	P-type ATP-ase 1
Chr03	2853026	2855929	2904	LTR Copia	0/0	0/1	0/1	na	na	na	0/0	Potri.003G024000	P-type ATP-ase 1
Chr03	2894526	2915266	20741	na	0/0	na	0/0	0/1	0/0	0/1	1/1	Potri.003G024300
Chr03	2934512	2951549	17038	na	0/0	0/0	0/0	1/1	1/1	1/1	1/1	Potri.003G024600;Potri.003G024700	Dynamin related protein 4C;
Chr03	3090744	3092674	1931	na	na	1/1	na	na	na	0/0	0/0	Potri.003G025800	Leucine-rich repeat transmembrane protein kinase
Chr03	3287011	3289148	2138	LTR Gypsy	0/0	1/1	1/1	1/1	1/1	1/1	1/1	Potri.003G026900	LRR and NB-ARC domains-containing disease resistance protein
Chr03	3302607	3311168	8562	na	0/0	na	1/1	0/1	0/1	1/1	na	Potri.003G027000
Chr03	3411053	3413433	2381	na	0/0	1/1	0/0	0/0	0/0	0/0	0/0	Potri.003G027400
Chr03	3487786	3503689	15904	na	0/0	na	0/1	na	0/0	0/0	0/0	Potri.003G028000;Potri.003G028100	;
Chr03	3503888	3506112	2225	LTR Gypsy	0/0	1/1	1/1	1/1	1/1	1/1	na	Potri.003G028100
Chr03	3580405	3588680	8276	na	1/1	0/1	0/1	na	1/1	1/1	0/0	Potri.003G028900
Chr03	3576827	3585641	8815	na	0/0	na	na	na	na	na	1/1	Potri.003G028900
Chr03	3582029	3586213	4185	Helitron	na	na	na	na	na	1/1	na	Potri.003G028900
Chr03	3641465	3659763	18299	na	0/0	1/1	1/1	0/0	0/1	0/0	0/0	Potri.003G029200;Potri.003G029300;Potri.003G029400	receptor like protein 1;autophagy 2;receptor like protein 21
Chr03	3716536	3721479	4944	na	0/0	na	1/1	na	na	na	na	Potri.003G029800
Chr03	3942682	3944150	1469	TIR PIF/Harbinger	0/0	na	na	1/1	na	na	na	Potri.003G031300
Chr03	4006690	4008539	1850	Class II unknown	0/0	1/1	1/1	1/1	1/1	1/1	1/1	Potri.003G031800	Molecular chaperone Hsp40/DnaJ family protein
Chr03	4090583	4092270	1688	na	0/0	na	na	na	0/1	1/1	na	Potri.003G032800	phospholipase D alpha 1
Chr03	4111143	4112654	1512	LTR Gypsy	0/0	na	na	1/1	1/1	na	1/1	Potri.003G032900
Chr03	4104288	4120219	15932	LTR Copia	0/0	1/1	0/1	na	0/0	0/0	0/0	Potri.003G032900
Chr03	4359737	4363833	4097	na	0/0	na	0/0	na	na	0/1	0/1	Potri.003G034500	zinc ion binding;nucleic acid binding
Chr03	4684073	4705865	21793	LTR Gypsy	0/0	na	0/0	na	na	1/1	1/1	Potri.003G036400;Potri.003G036500	glyoxylate reductase 2;nucleosome assembly protein 1;2
Chr03	5223834	5228109	4276	TIR hAT	0/0	na	na	1/1	na	na	1/1	Potri.003G039200
Chr03	5222611	5228611	6001	LTR Copia	0/0	na	1/1	na	na	0/0	0/0	Potri.003G039200
Chr03	5485564	5486617	1054	na	0/0	1/1	1/1	na	na	na	0/0	Potri.003G041300	heavy metal atpase 2
Chr03	5499570	5509146	9577	LTR Gypsy	0/0	na	na	na	na	1/1	na	Potri.003G041500	Pentatricopeptide repeat (PPR-like) superfamily protein
Chr03	5905563	5910319	4757	TIR PIF/Harbinger	na	0/0	0/0	na	0/1	0/1	0/1	Potri.003G044300
Chr03	6072395	6076513	4119	na	0/1	na	na	0/0	0/0	0/0	0/0	Potri.003G045400
Chr03	6292303	6294599	2297	LTR Copia	0/0	1/1	1/1	1/1	1/1	1/1	1/1	Potri.003G046300
Chr03	6648879	6657181	8303	LTR Gypsy	0/1	na	na	na	na	na	na	Potri.003G046900
Chr03	7223737	7227090	3354	na	0/0	0/0	0/0	1/1	1/1	1/1	1/1	Potri.003G049100	Homeodomain-like superfamily protein
Chr03	7315653	7317178	1526	na	0/0	0/0	na	1/1	1/1	1/1	1/1	Potri.003G049700	Protein kinase family protein
Chr03	7858830	7860099	1270	TIR hAT	0/1	1/1	1/1	1/1	1/1	1/1	1/1	Potri.003G053000	Sulfite exporter TauE/SafE family protein
Chr03	7854952	7856568	1617	na	0/1	na	na	na	na	0/0	0/0	Potri.003G053000	Sulfite exporter TauE/SafE family protein
Chr03	8202401	8217046	14646	TIR CACTA	0/0	0/0	na	na	na	1/1	1/1	Potri.003G055400;Potri.003G055500	casein kinase I-like 12;Calcium-dependent phospholipid-binding Copine family protein
Chr03	8469481	8491451	21971	na	na	na	na	na	na	na	1/1	Potri.003G057000	HXXXD-type acyl-transferase family protein
Chr03	8517171	8519384	2214	na	0/0	0/0	0/0	1/1	1/1	1/1	1/1	Potri.003G057300	pleiotropic drug resistance 12
Chr03	8571604	8577527	5924	na	0/0	na	1/1	1/1	1/1	1/1	1/1	Potri.003G057500;Potri.003G057600	Transducin/WD40 repeat-like superfamily protein;Transducin/WD40 repeat-like superfamily protein
Chr03	8693469	8694516	1048	na	na	1/1	0/1	na	1/1	1/1	1/1	Potri.003G059200	lysophospholipase 2
Chr03	9565060	9570253	5194	na	na	na	na	na	na	1/1	1/1	Potri.003G067300;Potri.003G067400;Potri.003G067500	DNA-directed RNA polymerase family protein;ribosomal protein L33;Chloroplast Ycf2;ATPase, AAA type, core
Chr03	9775843	9788531	12689	na	0/0	1/1	1/1	0/1	1/1	1/1	1/1	Potri.003G069400;Potri.003G069500;Potri.003G069600	Aldolase-type TIM barrel family protein;;Aldolase-type TIM barrel family protein
Chr03	10232664	10234139	1476	na	0/0	0/0	0/0	na	na	1/1	na	Potri.003G073500;Potri.003G073600	O-fucosyltransferase family protein;
Chr03	10678546	10679562	1017	na	0/1	0/0	0/0	0/0	1/1	0/0	1/1	Potri.003G078800	DWNN domain, a CCHC-type zinc finger
Chr03	10703440	10704827	1388	na	0/0	0/0	0/0	0/1	0/0	1/1	0/1	Potri.003G079000	Exostosin family protein
Chr03	10833483	10836327	2845	na	0/0	0/0	1/1	0/0	0/1	0/0	0/0	Potri.003G080100	alpha/beta-Hydrolases superfamily protein
Chr03	10979845	10981477	1633	na	0/0	1/1	0/1	na	0/0	0/0	0/0	Potri.003G082000	FAD/NAD(P)-binding oxidoreductase family protein
Chr03	11189534	11191519	1986	na	0/0	0/0	0/0	1/1	na	0/0	0/1	Potri.003G084200	transmembrane receptors;ATP binding
Chr03	11387182	11388198	1017	na	0/0	na	1/1	na	1/1	na	na	Potri.003G086400	RNA helicase, putative
Chr03	11664522	11665719	1198	na	0/0	1/1	1/1	na	na	na	na	Potri.003G089400	ubiquitin family protein
Chr03	12014451	12024355	9905	na	0/0	1/1	0/0	na	0/0	0/0	0/0	Potri.003G092900
Chr03	12061169	12063675	2507	na	0/0	0/0	0/0	0/1	0/0	0/0	1/1	Potri.003G093400	ATPase family associated with various cellular activities (AAA)
Chr03	12315596	12318237	2642	TIR CACTA	0/0	1/1	1/1	na	na	na	na	Potri.003G096500	ChaC-like family protein
Chr03	12410493	12412763	2271	na	0/0	1/1	1/1	0/0	na	0/0	0/0	Potri.003G097400;Potri.003G097500	Protein of unknown function (DUF760);
Chr03	12523699	12532461	8763	na	0/0	0/0	0/0	0/1	0/1	0/1	0/1	Potri.003G098900;Potri.003G099000	NB-ARC domain-containing disease resistance protein;NB-ARC domain-containing disease resistance protein
Chr03	12524155	12532745	8591	na	0/1	0/0	0/0	0/0	0/0	0/0	0/0	Potri.003G098900;Potri.003G099000	NB-ARC domain-containing disease resistance protein;NB-ARC domain-containing disease resistance protein
Chr03	12681433	12684715	3283	na	0/0	1/1	1/1	na	na	na	0/0	Potri.003G101200	Domain of unknown function (DUF2431)
Chr03	12725787	12726933	1147	na	0/0	0/0	0/0	0/0	0/0	0/1	0/0	Potri.003G101700
Chr03	12751572	12765096	13525	na	0/1	na	1/1	na	na	na	na	Potri.003G101900
Chr03	13262527	13265543	3017	na	0/0	na	1/1	na	na	na	0/0	Potri.003G108900	peroxin 11B
Chr03	13703486	13704578	1093	TIR hAT	0/1	na	1/1	na	na	1/1	1/1	Potri.003G113200	Lactate/malate dehydrogenase family protein
Chr03	13789503	13791358	1856	LTR Gypsy	0/0	na	na	1/1	1/1	1/1	1/1	Potri.003G114500	pumilio 1
Chr03	13788223	13796634	8412	na	na	1/1	na	na	na	na	na	Potri.003G114500	pumilio 1
Chr03	14266133	14270281	4149	na	0/0	0/1	0/1	0/0	0/0	0/0	0/0	Potri.003G120300	hydroxymethylglutaryl-CoA synthase / HMG-CoA synthase / 3-hydroxy-3-methylglutaryl coenzyme A synthase
Chr03	14281004	14289471	8468	na	0/0	na	na	1/1	0/1	1/1	1/1	Potri.003G120400	hydroxymethylglutaryl-CoA synthase / HMG-CoA synthase / 3-hydroxy-3-methylglutaryl coenzyme A synthase
Chr03	14406140	14411839	5700	LTR Copia	0/0	1/1	1/1	1/1	1/1	1/1	1/1	Potri.003G121800	SEUSS-like 2
Chr03	14918523	14921286	2764	na	0/0	1/1	1/1	0/0	0/0	0/0	0/0	Potri.003G129200	Divalent ion symporter
Chr03	15378762	15388003	9242	na	0/0	0/0	0/0	0/1	na	1/1	0/1	Potri.003G134500	NAD(P)-binding Rossmann-fold superfamily protein
Chr03	15395617	15401988	6372	na	0/1	0/0	0/0	0/0	0/0	0/0	na	Potri.003G134700	Disease resistance-responsive (dirigent-like protein) family protein
Chr03	15593442	15597070	3629	LTR Gypsy	0/0	1/1	1/1	na	na	0/0	na	Potri.003G137500	adenine nucleotide transporter 1
Chr03	15650976	15652105	1130	TIR CACTA	0/0	1/1	1/1	na	na	na	na	Potri.003G138400	dihydroflavonol 4-reductase
Chr03	16027019	16034588	7570	na	0/0	0/1	0/1	0/0	0/0	0/0	0/0	Potri.003G143900;Potri.003G144000	trehalase 1;trehalase 1
Chr03	16440292	16442774	2483	LTR	0/0	na	na	na	na	1/1	1/1	Potri.003G150100	Leucine-rich repeat protein kinase family protein
Chr03	16587249	16611917	24669	na	0/1	0/1	0/1	0/1	0/1	0/1	0/1	Potri.003G152100;Potri.003G152200;Potri.003G152300	;;
Chr03	16814700	16823656	8957	na	0/0	na	na	na	na	1/1	1/1	Potri.003G155300;Potri.003G155400	VACUOLAR SORTING RECEPTOR 6;
Chr03	17436936	17445809	8874	na	0/0	0/0	0/0	0/0	0/0	0/1	0/0	Potri.003G163600	auxin response factor 2
Chr03	17597628	17606670	9043	LTR Gypsy	0/0	na	na	0/1	1/1	1/1	0/1	Potri.003G165500	GRAM domain family protein
Chr03	17840059	17841589	1531	Class II unknown	0/0	1/1	na	na	na	na	na	Potri.003G168000;Potri.003G168100	glucose-6-phosphate dehydrogenase 2;transcription regulators;zinc ion binding
Chr03	18022777	18024762	1986	na	0/0	na	na	0/1	0/1	0/1	0/1	Potri.003G170200	AGAMOUS-like 8
Chr03	18162634	18163789	1156	na	0/0	na	0/0	0/1	0/1	0/1	1/1	Potri.003G171600;Potri.003G171700	;
Chr03	18228711	18232790	4080	na	0/1	0/1	1/1	1/1	0/1	0/1	1/1	Potri.003G172800
Chr03	18700442	18702518	2077	Class II unknown	0/0	na	na	na	na	1/1	1/1	Potri.003G179400	Nitrilase/cyanide hydratase and apolipoprotein N-acyltransferase family protein
Chr03	18844363	18847154	2792	na	0/0	0/0	0/0	1/1	na	na	0/1	Potri.003G181400;Potri.003G181500	cinnamoyl coa reductase 1;
Chr03	18855106	18876543	21438	na	0/0	na	1/1	0/0	0/1	0/1	0/1	Potri.003G181600;Potri.003G181700;Potri.003G181800	Plant protein of unknown function (DUF247);Plant protein of unknown function (DUF247);Plant protein of unknown function (DUF247)
Chr03	18864335	18865343	1009	TIR hAT	0/0	1/1	1/1	na	na	na	na	Potri.003G181700	Plant protein of unknown function (DUF247)
Chr03	18916365	18917370	1006	na	0/0	1/1	1/1	1/1	1/1	1/1	1/1	Potri.003G182400	phospholipid N-methyltransferase
Chr03	19023143	19028695	5553	na	0/0	0/0	0/0	1/1	1/1	1/1	1/1	Potri.003G184000	heat shock protein 70
Chr03	19179976	19191100	11125	na	0/1	0/1	0/1	1/1	0/1	na	0/1	Potri.003G185900;Potri.003G186000	wall associated kinase-like 2;Wall-associated kinase family protein
Chr03	19295065	19299946	4882	na	0/0	0/1	0/1	1/1	0/1	0/1	1/1	Potri.003G187000;Potri.003G187100	methionine gamma-lyase;methionine gamma-lyase
Chr03	19332154	19354410	22257	na	0/0	1/1	1/1	0/0	0/0	0/0	0/0	Potri.003G187900;Potri.003G188000;Potri.003G188100;Potri.003G188200	XS domain-containing protein / XS zinc finger domain-containing protein-related;XS domain-containing protein / XS zinc finger domain-containing protein-related;XS domain-containing protein / XS zinc finger domain-containing protein-related;XS domain-containing protein / XS zinc finger domain-containing protein-related
Chr03	19340442	19351043	10602	na	0/1	na	na	na	na	na	0/0	Potri.003G188000;Potri.003G188100	XS domain-containing protein / XS zinc finger domain-containing protein-related;XS domain-containing protein / XS zinc finger domain-containing protein-related
Chr03	19355226	19364700	9475	na	0/0	1/1	na	0/0	0/0	0/0	0/0	Potri.003G188300;Potri.003G188400	;XS domain-containing protein / XS zinc finger domain-containing protein-related
Chr03	19400311	19403114	2804	na	1/1	1/1	1/1	1/1	1/1	1/1	0/0	Potri.003G188900	sulfotransferase 2A
Chr03	19393469	19394741	1273	TIR hAT	0/1	na	na	na	na	na	na	Potri.003G188900	sulfotransferase 2A
Chr03	19505072	19512536	7465	na	0/0	0/0	0/0	0/1	0/0	0/1	1/1	Potri.003G190300;Potri.003G190400	Mitochondrial transcription termination factor family protein;Mitochondrial transcription termination factor family protein
Chr03	19505703	19527098	21396	na	0/0	0/1	0/1	na	na	na	0/0	Potri.003G190300;Potri.003G190400;Potri.003G190500;Potri.003G190600	Mitochondrial transcription termination factor family protein;Mitochondrial transcription termination factor family protein;methionine gamma-lyase;methionine gamma-lyase
Chr03	19716440	19722196	5757	na	0/0	0/1	0/1	1/1	1/1	1/1	1/1	Potri.003G193300	sulfotransferase 2A
Chr03	19834492	19839987	5496	LTR Gypsy	0/1	1/1	1/1	1/1	1/1	1/1	1/1	Potri.003G195200	Chalcone and stilbene synthase family protein
Chr03	19955222	19957365	2144	LTR Gypsy	1/1	1/1	1/1	1/1	1/1	1/1	1/1	Potri.003G196800	disease resistance family protein / LRR family protein
Chr03	20174228	20178189	3962	na	0/0	na	na	na	na	1/1	1/1	Potri.003G199200
Chr03	20238412	20261516	23105	na	0/0	na	na	0/0	na	1/1	0/1	Potri.003G199700;Potri.003G199800;Potri.003G199900;Potri.003G200000;Potri.003G200100	;NagB/RpiA/CoA transferase-like superfamily protein;;sequence-specific DNA binding transcription factors;NB-ARC domain-containing disease resistance protein
Chr03	20257449	20269358	11910	Helitron	0/0	0/1	1/1	0/0	na	0/0	0/0	Potri.003G200100;Potri.003G200200	NB-ARC domain-containing disease resistance protein;NB-ARC domain-containing disease resistance protein
Chr03	20266525	20267761	1237	na	0/0	na	0/0	0/0	na	0/1	0/0	Potri.003G200200	NB-ARC domain-containing disease resistance protein
Chr03	20311209	20317147	5939	na	0/0	0/0	0/0	na	na	na	1/1	Potri.003G200800	LRR and NB-ARC domains-containing disease resistance protein
Chr03	20677702	20679256	1555	na	0/0	1/1	0/1	1/1	0/1	0/1	0/1	Potri.003G205900	Plant protein of unknown function (DUF247)
Chr03	20706368	20711434	5067	LTR Copia	0/0	na	na	na	1/1	na	na	Potri.003G206400
Chr03	20848116	20861885	13770	LTR Copia	0/0	na	na	0/0	0/0	0/1	0/0	Potri.003G208300;Potri.003G208400	;
Chr03	20882775	20902601	19827	na	0/0	0/1	1/1	na	1/1	0/1	na	Potri.003G208800;Potri.003G208900;Potri.003G209000;Potri.003G209100;Potri.003G209200;Potri.003G209300;Potri.003G209400	Histone superfamily protein;;;;Putative glycosyl hydrolase of unknown function (DUF1680);;Histone superfamily protein
Chr03	20903846	20923454	19609	na	0/0	na	na	na	0/0	1/1	0/1	Potri.003G209500;Potri.003G209600;Potri.003G209700;Potri.003G209800;Potri.003G209900;Potri.003G210000;Potri.003G210100	;;;Histone superfamily protein;;;Histone superfamily protein
Chr03	20954318	20968647	14330	na	1/1	1/1	1/1	0/1	1/1	0/1	0/1	Potri.003G210700	AMP-dependent synthetase and ligase family protein
Chr03	21283169	21286832	3664	LTR Copia	0/0	1/1	1/1	na	na	na	na	Potri.003G215800	chromomethylase 3
Chr03	21520025	21521153	1129	na	0/0	na	1/1	1/1	0/1	0/0	1/1	Potri.003G219600;Potri.003G219700	Ankyrin repeat family protein;alpha/beta-Hydrolases superfamily protein
Chr03	21744449	21746601	2153	na	0/1	0/0	0/0	0/0	0/0	0/0	0/0	Potri.003G223500	expansin A10
Chr04	362197	365944	3748	na	0/0	0/0	0/0	0/0	0/1	0/0	0/0	Potri.004G005700;Potri.004G005800	;chitin elicitor receptor kinase 1
Chr04	372195	380437	8243	na	0/1	1/1	1/1	1/1	1/1	1/1	1/1	Potri.004G005900;Potri.004G006000	ERD (early-responsive to dehydration stress) family protein;ERD (early-responsive to dehydration stress) family protein
Chr04	416389	418224	1836	na	na	na	1/1	1/1	na	1/1	1/1	Potri.004G006400	Peroxidase family protein
Chr04	689325	692933	3609	na	0/0	1/1	1/1	1/1	1/1	1/1	1/1	Potri.004G010900	endonuclease/exonuclease/phosphatase family protein
Chr04	684065	688752	4688	na	na	na	na	1/1	na	1/1	1/1	Potri.004G010900	endonuclease/exonuclease/phosphatase family protein
Chr04	693588	695379	1792	na	0/0	0/0	0/0	0/1	0/1	1/1	0/1	Potri.004G010900	endonuclease/exonuclease/phosphatase family protein
Chr04	694194	695337	1144	na	0/0	0/1	0/1	1/1	na	na	0/0	Potri.004G010900	endonuclease/exonuclease/phosphatase family protein
Chr04	707215	712723	5509	LTR Copia	0/0	na	na	na	1/1	1/1	1/1	Potri.004G011100
Chr04	768296	775987	7692	na	0/0	1/1	na	na	na	na	na	Potri.004G011800;Potri.004G011900;Potri.004G012000	;;
Chr04	806867	817317	10451	na	0/0	0/1	0/1	na	na	na	na	Potri.004G012600;Potri.004G012700	cysteine-rich RLK (RECEPTOR-like protein kinase) 10;AAA-ATPase 1
Chr04	826507	831615	5109	na	0/0	0/0	0/0	1/1	1/1	0/1	0/0	Potri.004G013000;Potri.004G013100	Mitochondrial transcription termination factor family protein;Mitochondrial transcription termination factor family protein
Chr04	959071	962158	3088	na	0/0	0/0	0/0	0/0	0/0	0/0	0/1	Potri.004G015000	Homeodomain-like superfamily protein
Chr04	1075803	1076832	1030	na	0/0	na	na	1/1	1/1	1/1	1/1	Potri.004G015800
Chr04	1100869	1102417	1549	LTR Copia	0/1	na	na	na	na	na	na	Potri.004G016200;Potri.004G016300	microtubule-associated protein 65-4;
Chr04	1442809	1443958	1150	na	0/0	na	1/1	na	na	na	na	Potri.004G021900
Chr04	1473318	1476315	2998	LTR Gypsy	0/1	1/1	1/1	1/1	1/1	1/1	1/1	Potri.004G022700	Tetratricopeptide repeat (TPR)-like superfamily protein
Chr04	1516624	1524528	7905	na	0/0	na	na	na	na	0/1	0/1	Potri.004G023100	Peroxidase superfamily protein
Chr04	1662819	1676160	13342	TIR CACTA	na	na	na	na	na	na	1/1	Potri.004G024700
Chr04	1686806	1687932	1127	na	0/0	na	1/1	0/0	0/0	0/0	0/0	Potri.004G024800	cysteine-rich RLK (RECEPTOR-like protein kinase) 10
Chr04	1861431	1872390	10960	na	0/0	1/1	1/1	0/1	0/0	na	na	Potri.004G025900;Potri.004G026000	cysteine-rich RLK (RECEPTOR-like protein kinase) 25;cysteine-rich RLK (RECEPTOR-like protein kinase) 25
Chr04	1877588	1881698	4111	LTR Copia	0/0	0/1	1/1	0/1	0/1	1/1	0/1	Potri.004G026100	cysteine-rich RLK (RECEPTOR-like protein kinase) 10
Chr04	1889271	1893572	4302	LTR Copia	0/1	1/1	1/1	1/1	1/1	1/1	1/1	Potri.004G026200	cysteine-rich RLK (RECEPTOR-like protein kinase) 25
Chr04	1955257	1956376	1120	Class II unknown	0/0	na	na	1/1	na	na	1/1	Potri.004G027000	B-box type zinc finger family protein
Chr04	2150475	2151985	1511	TIR hAT	0/0	na	na	1/1	1/1	1/1	1/1	Potri.004G029400	Ribosomal protein L34e superfamily protein
Chr04	2486375	2487780	1406	Class II unknown	0/0	1/1	1/1	1/1	1/1	1/1	1/1	Potri.004G033900	F-box/RNI-like superfamily protein
Chr04	2534793	2536262	1470	na	0/0	1/1	1/1	0/0	na	0/0	0/0	Potri.004G034500	FBD, F-box and Leucine Rich Repeat domains containing protein
Chr04	2565237	2589848	24612	na	0/0	0/1	0/0	1/1	1/1	0/1	1/1	Potri.004G034800	multidrug resistance-associated protein 2
Chr04	3006355	3011999	5645	na	0/0	na	0/0	0/0	0/0	0/0	0/1	Potri.004G039600;Potri.004G039700;Potri.004G039800	alpha/beta-Hydrolases superfamily protein;alpha/beta-Hydrolases superfamily protein;P-loop containing nucleoside triphosphate hydrolases superfamily protein
Chr04	3418442	3427931	9490	na	0/1	0/1	0/0	0/0	0/0	0/0	0/0	Potri.004G045000	ralf-like 4
Chr04	3574465	3575502	1038	na	0/0	1/1	1/1	na	na	na	0/0	Potri.004G046800	Mitochondrial substrate carrier family protein
Chr04	4400220	4401350	1131	na	0/0	0/0	0/0	na	0/0	0/1	0/0	Potri.004G055600	ThiF family protein
Chr04	4934235	4937109	2875	TIR CACTA	0/0	na	na	1/1	1/1	1/1	1/1	Potri.004G060700	NAD(P)-binding Rossmann-fold superfamily protein
Chr04	5174517	5175621	1105	na	0/0	0/0	0/0	na	na	0/1	0/0	Potri.004G062900	Haloacid dehalogenase-like hydrolase (HAD) superfamily protein
Chr04	5227991	5229116	1126	na	0/0	na	na	0/0	1/1	0/1	0/0	Potri.004G063400	Ribosomal protein L18ae/LX family protein
Chr04	5258945	5260306	1362	Class II unknown	0/0	1/1	1/1	na	na	na	na	Potri.004G063600	Leucine-rich repeat transmembrane protein kinase
Chr04	5633719	5636406	2688	na	0/0	0/1	0/1	na	na	na	na	Potri.004G067800	Kunitz family trypsin and protease inhibitor protein
Chr04	5652524	5653637	1114	LTR Copia	0/0	na	0/1	1/1	0/1	1/1	1/1	Potri.004G068100	GRAM domain-containing protein / ABA-responsive protein-related
Chr04	5654283	5662912	8630	na	0/1	0/1	1/1	1/1	1/1	0/1	0/1	Potri.004G068100	GRAM domain-containing protein / ABA-responsive protein-related
Chr04	5704542	5715942	11401	na	0/0	1/1	na	na	na	na	na	Potri.004G068800;Potri.004G068900	;
Chr04	5986437	5997980	11544	LTR Copia	0/0	1/1	1/1	0/1	na	na	na	Potri.004G071400	Plant regulator RWP-RK family protein
Chr04	6000878	6001909	1032	TIR hAT	na	na	1/1	na	1/1	na	1/1	Potri.004G071500	sigma factor binding protein 1
Chr04	6190452	6194628	4177	na	0/0	0/0	0/0	na	na	1/1	1/1	Potri.004G074300	Homeodomain-like superfamily protein
Chr04	6334631	6340382	5752	na	0/0	0/0	0/0	0/1	1/1	1/1	1/1	Potri.004G075900;Potri.004G076000	Class I glutamine amidotransferase-like superfamily protein;Class I glutamine amidotransferase-like superfamily protein
Chr04	6342638	6357039	14402	na	0/0	0/0	0/0	na	na	0/1	0/1	Potri.004G076100;Potri.004G076200;Potri.004G076300	Protein kinase superfamily protein;Class I glutamine amidotransferase-like superfamily protein;
Chr04	6391126	6393094	1969	LTR Gypsy	0/1	1/1	1/1	0/1	1/1	1/1	1/1	Potri.004G077100	P-loop containing nucleoside triphosphate hydrolases superfamily protein
Chr04	6395576	6400286	4711	LTR	0/0	na	1/1	1/1	1/1	1/1	1/1	Potri.004G077200	NB-ARC domain-containing disease resistance protein
Chr04	6613881	6616465	2585	na	0/0	na	0/0	1/1	1/1	na	1/1	Potri.004G080300	TRAF-like family protein
Chr04	6613221	6614827	1607	na	0/0	0/1	0/0	na	na	0/0	0/0	Potri.004G080300	TRAF-like family protein
Chr04	6907814	6917879	10066	na	0/0	0/0	0/0	na	na	1/1	0/1	Potri.004G083600;Potri.004G083700	;UDP-Glycosyltransferase superfamily protein
Chr04	7000487	7003227	2741	na	0/0	0/0	0/0	1/1	0/1	1/1	1/1	Potri.004G084600;Potri.004G084700	Protein of unknown function, DUF538;zinc ion binding;transcription regulators
Chr04	7129064	7130121	1058	na	0/0	na	na	0/1	1/1	0/1	0/1	Potri.004G085700	nonsense-mediated mRNA decay NMD3 family protein
Chr04	7720633	7721759	1127	na	0/0	na	na	1/1	1/1	1/1	1/1	Potri.004G090700	ATP binding;valine-tRNA ligases;aminoacyl-tRNA ligases;nucleotide binding;ATP binding;aminoacyl-tRNA ligases
Chr04	7710602	7723854	13253	na	0/0	1/1	1/1	0/0	0/0	0/0	0/0	Potri.004G090700	ATP binding;valine-tRNA ligases;aminoacyl-tRNA ligases;nucleotide binding;ATP binding;aminoacyl-tRNA ligases
Chr04	7766120	7775707	9588	na	0/0	0/1	1/1	na	na	0/0	0/0	Potri.004G091400;Potri.004G091500	Histone superfamily protein;AAA-ATPase 1
Chr04	7811009	7835408	24400	LTR Gypsy	0/0	0/0	0/0	0/0	0/0	0/1	0/1	Potri.004G092400
Chr04	8081418	8083426	2009	na	0/0	1/1	1/1	0/0	0/0	0/0	0/0	Potri.004G094600	Thiamine pyrophosphate dependent pyruvate decarboxylase family protein
Chr04	8091080	8107386	16307	na	0/1	na	na	na	na	na	na	Potri.004G094700	MATE efflux family protein
Chr04	8296396	8313928	17533	na	0/0	na	na	0/1	1/1	0/1	0/1	Potri.004G096300	HXXXD-type acyl-transferase family protein
Chr04	8307450	8316511	9062	na	0/0	0/0	1/1	0/0	na	na	0/0	Potri.004G096400	HXXXD-type acyl-transferase family protein
Chr04	8328778	8345645	16868	na	0/1	0/0	na	na	na	na	1/1	Potri.004G096700;Potri.004G096800;Potri.004G096900	protein kinase-related;receptor serine/threonine kinase, putative;Protein kinase family protein
Chr04	8349934	8361822	11889	na	0/0	1/1	na	na	na	na	na	Potri.004G097000;Potri.004G097100	Protein kinase superfamily protein;Protein kinase family protein
Chr04	8406595	8424441	17847	LTR Copia	0/0	na	na	0/1	na	0/1	na	Potri.004G097600
Chr04	9204128	9212322	8195	na	0/0	1/1	0/1	0/1	0/0	na	na	Potri.004G104600
Chr04	9234280	9238458	4179	LTR Gypsy	0/0	0/0	0/0	1/1	1/1	1/1	1/1	Potri.004G104900
Chr04	9449659	9462730	13072	na	0/1	na	na	na	na	na	na	Potri.004G107100;Potri.004G107200;Potri.004G107300	Late embryogenesis abundant protein (LEA) family protein;NAC-domain protein 101;Late embryogenesis abundant protein (LEA) family protein
Chr04	9520319	9539714	19396	na	0/0	0/1	0/1	0/0	0/0	0/0	0/0	Potri.004G107700;Potri.004G107800	Late embryogenesis abundant protein (LEA) family protein;Late embryogenesis abundant protein (LEA) family protein
Chr04	10247131	10251285	4155	na	na	na	na	1/1	na	1/1	na	Potri.004G113100
Chr04	11502722	11504238	1517	na	0/0	0/0	1/1	1/1	1/1	0/1	1/1	Potri.004G121500	nonsense-mediated mRNA decay NMD3 family protein
Chr04	11508029	11514914	6886	na	0/0	na	na	na	0/1	1/1	0/1	Potri.004G121700
Chr04	12160868	12162356	1489	na	0/0	0/0	na	1/1	na	na	na	Potri.004G126000	UDP-glucosyl transferase 88A1
Chr04	14599031	14600910	1880	na	0/0	na	na	1/1	na	na	1/1	Potri.004G130300	Core-2/I-branching beta-1,6-N-acetylglucosaminyltransferase family protein
Chr04	15162662	15166164	3503	na	0/0	1/1	1/1	1/1	0/0	0/0	0/0	Potri.004G132500	lupeol synthase 2
Chr04	15254118	15269880	15763	LTR Gypsy	0/0	1/1	1/1	na	na	0/0	0/0	Potri.004G132800	ribosomal protein L14
Chr04	15547459	15548715	1257	na	0/0	0/0	0/0	1/1	1/1	1/1	1/1	Potri.004G135400	homolog of yeast ADA2 2B
Chr04	15900745	15909354	8610	LTR Gypsy	0/1	1/1	1/1	na	na	na	na	Potri.004G137300	hAT dimerisation domain-containing protein / transposase-related
Chr04	16101897	16105189	3293	LTR Copia	0/0	na	na	na	na	1/1	1/1	Potri.004G138800
Chr04	16253488	16254491	1004	na	0/0	0/1	0/1	na	1/1	na	na	Potri.004G139700	flavonol synthase 1
Chr04	16262724	16264248	1525	TIR CACTA	0/0	1/1	1/1	na	na	na	na	Potri.004G139800	OSBP(oxysterol binding protein)-related protein 1D
Chr04	16319156	16324741	5586	na	0/0	0/0	0/0	na	na	na	1/1	Potri.004G140000
Chr04	16827535	16829474	1940	na	0/0	na	na	na	1/1	1/1	na	Potri.004G144900	MuDR family transposase
Chr04	17027417	17039644	12228	TIR CACTA	0/0	1/1	1/1	1/1	1/1	1/1	1/1	Potri.004G147500	cytochrome P450, family 82, subfamily C, polypeptide 4
Chr04	17237879	17240869	2991	LTR Gypsy	0/1	1/1	1/1	1/1	1/1	1/1	1/1	Potri.004G149700
Chr04	17407186	17411607	4422	na	0/0	0/0	0/0	0/1	0/1	0/1	0/1	Potri.004G152200
Chr04	17442428	17445365	2938	na	0/0	0/0	0/0	1/1	1/1	na	na	Potri.004G152500
Chr04	17531937	17537712	5776	na	0/0	na	na	na	na	1/1	na	Potri.004G153800	O-Glycosyl hydrolases family 17 protein
Chr04	17832837	17836612	3776	LTR Copia	0/1	1/1	1/1	1/1	1/1	1/1	1/1	Potri.004G156700	NmrA-like negative transcriptional regulator family protein
Chr04	18230522	18231832	1311	na	0/0	1/1	na	na	na	0/0	1/1	Potri.004G161600	ferulic acid 5-hydroxylase 1
Chr04	18487320	18489290	1971	na	0/0	na	na	1/1	na	1/1	1/1	Potri.004G163900	FMN-linked oxidoreductases superfamily protein
Chr04	18570999	18577890	6892	na	0/1	na	na	na	0/0	0/0	0/0	Potri.004G165000;Potri.004G165100	SAUR-like auxin-responsive protein family ;SAUR-like auxin-responsive protein family
Chr04	18586283	18590668	4386	N>80%	0/0	0/1	0/1	1/1	0/1	1/1	0/0	Potri.004G165300	SAUR-like auxin-responsive protein family
Chr04	18781764	18784160	2397	LTR Gypsy	0/1	1/1	1/1	1/1	1/1	1/1	1/1	Potri.004G168700	Protein of unknown function (DUF3414)
Chr04	19293383	19295478	2096	na	0/0	0/0	0/1	0/0	0/0	0/0	0/0	Potri.004G174600	synaptotagmin A
Chr04	19659222	19660602	1381	na	0/0	1/1	1/1	na	na	na	na	Potri.004G179200	Uridine diphosphate glycosyltransferase 74E2
Chr04	19660809	19662964	2156	na	na	na	1/1	na	na	na	na	Potri.004G179300	Uridine diphosphate glycosyltransferase 74E2
Chr04	19688035	19690460	2426	LTR Gypsy	0/1	na	na	na	na	na	1/1	Potri.004G179700
Chr04	19698758	19709249	10492	na	0/0	1/1	0/1	na	na	1/1	1/1	Potri.004G179900;Potri.004G180000	RmlC-like cupins superfamily protein;RmlC-like cupins superfamily protein
Chr04	19749638	19767013	17376	Class II unknown	0/0	na	na	na	na	1/1	na	Potri.004G180600;Potri.004G180700;Potri.004G180800	Aspartate kinase family protein;chloroplast signal recognition particle component (CAO);chloroplast signal recognition particle component (CAO)
Chr04	19893989	19906399	12411	LTR Copia	0/0	1/1	1/1	0/0	0/0	0/0	0/0	Potri.004G182500
Chr04	19939623	19941951	2329	LTR Copia	na	1/1	1/1	1/1	1/1	1/1	1/1	Potri.004G183000
Chr04	19972308	19973374	1067	na	0/0	0/0	0/0	na	1/1	na	0/1	Potri.004G183300	glycerol-3-phosphate acyltransferase 9
Chr04	20067983	20069932	1950	LTR Copia	0/1	1/1	1/1	1/1	1/1	1/1	1/1	Potri.004G184600	Subtilisin-like serine endopeptidase family protein
Chr04	20145256	20148428	3173	na	0/0	0/0	0/0	0/1	0/0	0/0	1/1	Potri.004G185500	Plant protein of unknown function (DUF247)
Chr04	20195245	20196802	1558	na	0/0	1/1	1/1	0/0	0/0	0/0	0/0	Potri.004G186000	cyclophilin71
Chr04	20269235	20271240	2006	na	0/0	0/1	0/1	0/0	na	0/0	0/0	Potri.004G187200;Potri.004G187400	HSP20-like chaperones superfamily protein;HSP20-like chaperones superfamily protein
Chr04	20442567	20443793	1227	LTR Copia	0/1	na	na	na	na	na	na	Potri.004G189500
Chr04	20704124	20721140	17017	na	0/0	na	0/1	0/0	0/0	0/0	0/0	Potri.004G192500;Potri.004G192600;Potri.004G192700	Wall-associated kinase family protein;Wall-associated kinase family protein;wall-associated kinase 2
Chr04	20729721	20735660	5940	na	0/0	na	na	na	na	1/1	1/1	Potri.004G192800	Structural maintenance of chromosomes (SMC) family protein
Chr04	20866864	20877626	10763	na	0/0	0/0	0/0	na	0/1	0/1	1/1	Potri.004G195000;Potri.004G195100;Potri.004G195200;Potri.004G195300	;TCP-1/cpn60 chaperonin family protein;NB-ARC domain-containing disease resistance protein;TCP-1/cpn60 chaperonin family protein
Chr04	21038434	21039548	1115	Helitron	0/0	0/0	na	1/1	na	0/1	na	Potri.004G197800	NB-ARC domain-containing disease resistance protein
Chr04	21054314	21059177	4864	LTR Copia	0/0	1/1	1/1	1/1	1/1	1/1	1/1	Potri.004G197900	NB-ARC domain-containing disease resistance protein
Chr04	21141905	21146623	4719	na	0/0	1/1	1/1	na	na	na	na	Potri.004G199200	Leucine-rich repeat (LRR) family protein
Chr04	21184442	21186665	2224	na	0/0	0/1	1/1	0/0	0/0	0/0	0/0	Potri.004G199900;Potri.004G200000	NAD(P)-binding Rossmann-fold superfamily protein;NAD(P)-binding Rossmann-fold superfamily protein
Chr04	21650864	21652042	1179	na	0/0	0/0	0/0	0/0	0/0	0/0	0/1	Potri.004G208100	Peptidase M20/M25/M40 family protein
Chr04	21830669	21834464	3796	TIR hAT	0/0	na	na	1/1	1/1	1/1	1/1	Potri.004G210700	General transcription factor 2-related zinc finger protein
Chr04	21977331	21978339	1009	TIR hAT	0/1	1/1	1/1	1/1	1/1	1/1	1/1	Potri.004G212100	oxophytodienoate-reductase 3
Chr04	22082583	22084901	2319	LINE L1	0/0	1/1	1/1	1/1	1/1	1/1	1/1	Potri.004G213100	BEL1-like homeodomain 8
Chr04	22090016	22091384	1369	TIR hAT	0/0	na	1/1	1/1	na	1/1	1/1	Potri.004G213200	BEL1-like homeodomain 8
Chr04	22338077	22339180	1104	na	0/0	1/1	1/1	na	na	na	0/0	Potri.004G216600
Chr04	22503770	22505154	1385	na	0/1	0/0	0/0	na	na	1/1	1/1	Potri.004G218200	SNF1-related protein kinase 2.10
Chr04	22544104	22545324	1221	na	0/0	0/1	1/1	1/1	0/1	0/1	1/1	Potri.004G218600;Potri.004G218700	;
Chr04	22612958	22615478	2521	LTR Gypsy	0/1	na	na	na	na	1/1	1/1	Potri.004G219700	related to ABI3/VP1 1
Chr04	22776795	22786614	9820	na	0/0	1/1	na	na	na	1/1	na	Potri.004G221100;Potri.004G221200	;ethylene response DNA binding factor 3
Chr04	23036451	23038857	2407	na	0/0	1/1	1/1	1/1	1/1	1/1	1/1	Potri.004G224000	DEAD-box protein abstrakt, putative
Chr04	23498931	23500208	1278	na	0/0	0/0	0/0	1/1	1/1	1/1	1/1	Potri.004G229700	EMBRYO DEFECTIVE 140
Chr04	23826061	23838339	12279	LTR Gypsy	0/0	na	na	na	na	1/1	1/1	Potri.004G232000;Potri.004G232100	;
Chr04	23955501	23963741	8241	LTR Copia	0/0	0/1	0/1	0/1	na	1/1	0/1	Potri.004G233200	DERLIN-1
Chr05	145651	147791	2141	na	0/0	0/0	0/0	na	1/1	1/1	1/1	Potri.005G002500
Chr05	248804	260135	11332	na	0/1	na	na	na	na	na	na	Potri.005G004000;Potri.005G004100;Potri.005G004200	Disease resistance protein (TIR-NBS class);Disease resistance protein (TIR-NBS-LRR class) family;Toll-Interleukin-Resistance (TIR) domain family protein
Chr05	247757	271263	23507	na	0/0	0/0	0/0	0/0	0/0	1/1	1/1	Potri.005G004000;Potri.005G004100;Potri.005G004200;Potri.005G004300;Potri.005G004400;Potri.005G004500	Disease resistance protein (TIR-NBS class);Disease resistance protein (TIR-NBS-LRR class) family;Toll-Interleukin-Resistance (TIR) domain family protein;S-adenosylmethionine synthetase 1;Disease resistance protein (TIR-NBS-LRR class) family;Disease resistance protein (TIR-NBS class)
Chr05	341211	349253	8043	na	0/0	0/1	0/1	0/0	0/0	0/0	0/0	Potri.005G005900;Potri.005G006000;Potri.005G006100	glucose-6-phosphate dehydrogenase 4;;glucose-6-phosphate dehydrogenase 4
Chr05	342206	350267	8062	na	0/0	0/0	1/1	1/1	0/1	0/0	0/0	Potri.005G006000;Potri.005G006100	;glucose-6-phosphate dehydrogenase 4
Chr05	439749	445064	5316	na	0/0	1/1	0/0	0/0	na	0/1	0/0	Potri.005G007600	receptor like protein 9
Chr05	512723	520247	7525	na	0/0	0/0	0/0	0/0	1/1	0/0	0/0	Potri.005G007900	receptor like protein 1
Chr05	544405	549524	5120	na	0/0	na	na	1/1	1/1	0/1	1/1	Potri.005G008400	Plant protein of unknown function (DUF247)
Chr05	611125	617540	6416	na	0/0	na	na	0/1	1/1	1/1	1/1	Potri.005G008600	receptor like protein 15
Chr05	593480	610184	16705	na	0/0	na	na	0/0	0/0	0/1	0/0	Potri.005G008600	receptor like protein 15
Chr05	645318	660779	15462	LTR Gypsy	0/0	na	na	na	na	1/1	na	Potri.005G009000
Chr05	676917	680580	3664	LTR Copia	0/0	na	na	na	na	1/1	na	Potri.005G009100	Disease resistance protein (CC-NBS-LRR class) family
Chr05	682703	695773	13071	LTR Gypsy	na	na	1/1	na	na	1/1	na	Potri.005G009200
Chr05	724287	744148	19862	na	0/0	0/0	0/0	na	na	0/1	0/0	Potri.005G009400;Potri.005G009500;Potri.005G009600;Potri.005G009700	NB-ARC domain-containing disease resistance protein;zinc ion binding;nucleic acid binding;NB-ARC domain-containing disease resistance protein;receptor like protein 15
Chr05	797229	798305	1077	na	0/0	1/1	1/1	1/1	na	1/1	1/1	Potri.005G010800	Plant neutral invertase family protein
Chr05	1042953	1046630	3678	na	0/0	na	1/1	na	na	0/0	na	Potri.005G013300;Potri.005G013400	RNI-like superfamily protein;receptor like protein 15
Chr05	1064115	1075742	11628	na	0/0	na	na	0/0	0/1	0/1	0/1	Potri.005G013700	phytosylfokine-alpha receptor 2
Chr05	1335801	1359077	23277	na	0/0	na	na	1/1	na	0/1	na	Potri.005G016600	2-oxoglutarate (2OG) and Fe(II)-dependent oxygenase superfamily protein
Chr05	1481074	1482195	1122	na	0/0	na	0/1	0/0	0/0	1/1	0/0	Potri.005G018500;Potri.005G018600	;S-locus lectin protein kinase family protein
Chr05	1519097	1521260	2164	na	0/0	0/0	0/0	0/1	0/1	0/1	1/1	Potri.005G019400	Tetratricopeptide repeat (TPR)-like superfamily protein
Chr05	1522809	1525051	2243	na	0/0	1/1	1/1	0/0	na	0/0	0/0	Potri.005G019500	TOPLESS-related 3
Chr05	1713100	1719992	6893	LTR Copia	0/1	na	0/0	0/1	0/1	0/1	0/1	Potri.005G022300	Plant invertase/pectin methylesterase inhibitor superfamily
Chr05	1751709	1755634	3926	na	0/0	1/1	0/0	1/1	0/1	0/0	0/0	Potri.005G023100	Plant invertase/pectin methylesterase inhibitor superfamily protein
Chr05	1885863	1887255	1393	na	0/0	0/1	0/0	0/0	0/0	0/0	0/0	Potri.005G025600	ATP-dependent caseinolytic (Clp) protease/crotonase family protein
Chr05	2037855	2044000	6146	na	0/0	0/0	0/0	0/1	0/1	1/1	1/1	Potri.005G027800;Potri.005G027900	cullin 1;cullin 1
Chr05	2098268	2100723	2456	na	0/0	0/0	0/0	1/1	1/1	0/1	1/1	Potri.005G028600
Chr05	2212300	2232214	19915	na	1/1	1/1	0/1	0/1	0/1	0/1	0/1	Potri.005G029800;Potri.005G029900;Potri.005G030000	cytochrome P450, family 76, subfamily G, polypeptide 1;homolog of yeast sucrose nonfermenting 4;Rab escort protein
Chr05	2271464	2272496	1033	na	0/0	na	na	na	0/1	1/1	0/1	Potri.005G030500	P-loop containing nucleoside triphosphate hydrolases superfamily protein
Chr05	2316302	2318052	1751	LTR Gypsy	0/0	na	na	na	na	1/1	na	Potri.005G031100	P-loop containing nucleoside triphosphate hydrolases superfamily protein
Chr05	2322840	2331245	8406	na	0/0	0/1	na	0/0	0/0	0/0	0/0	Potri.005G031200	Disease resistance protein (TIR-NBS-LRR class) family
Chr05	2355049	2357911	2863	LTR Gypsy	0/0	1/1	na	na	na	na	na	Potri.005G031600	Disease resistance protein (TIR-NBS-LRR class) family
Chr05	2385792	2387274	1483	na	0/0	0/0	0/0	0/1	1/1	0/1	1/1	Potri.005G031800	P-loop containing nucleoside triphosphate hydrolases superfamily protein
Chr05	2464330	2471823	7494	na	0/0	0/0	0/0	0/0	0/0	0/1	0/0	Potri.005G032800;Potri.005G032900;Potri.005G033000	lipoxygenase 1;;zinc finger (Ran-binding) family protein
Chr05	2793716	2798568	4853	LTR Copia	1/1	1/1	1/1	1/1	1/1	1/1	1/1	Potri.005G038000	Protein of unknown function (DUF1068)
Chr05	2861806	2871096	9291	na	0/0	1/1	0/0	0/1	1/1	0/1	0/1	Potri.005G039300;Potri.005G039400;Potri.005G039500	NAD(P)-binding Rossmann-fold superfamily protein;D-aminoacid aminotransferase-like PLP-dependent enzymes superfamily protein;NAD(P)-binding Rossmann-fold superfamily protein
Chr05	3012974	3029200	16227	na	0/0	na	na	na	na	0/1	0/1	Potri.005G041200;Potri.005G041300	;NB-ARC domain-containing disease resistance protein
Chr05	3102274	3103299	1026	TIR hAT	0/0	na	1/1	na	na	na	na	Potri.005G042200	NB-ARC domain-containing disease resistance protein
Chr05	3107404	3109093	1690	na	0/0	na	0/0	na	na	1/1	0/0	Potri.005G042200	NB-ARC domain-containing disease resistance protein
Chr05	3135683	3158595	22913	TIR PIF/Harbinger	0/0	0/0	0/0	0/1	0/1	1/1	1/1	Potri.005G042400;Potri.005G042500;Potri.005G042600;Potri.005G042700;Potri.005G042800;Potri.005G042900	NB-ARC domain-containing disease resistance protein;;;DCD (Development and Cell Death) domain protein;DHHC-type zinc finger family protein;NB-ARC domain-containing disease resistance protein
Chr05	3157280	3159771	2492	na	0/0	0/0	0/1	0/0	0/0	0/0	0/0	Potri.005G042900	NB-ARC domain-containing disease resistance protein
Chr05	3221541	3241740	20200	na	0/1	0/0	0/0	0/0	0/0	0/0	0/0	Potri.005G043800;Potri.005G043900;Potri.005G044000	Frigida-like protein;Frigida-like protein;Frigida-like protein
Chr05	3230586	3242181	11596	na	0/0	0/1	0/1	0/1	0/1	1/1	0/1	Potri.005G043900;Potri.005G044000	Frigida-like protein;Frigida-like protein
Chr05	3439084	3440639	1556	na	0/0	0/0	0/0	1/1	1/1	1/1	1/1	Potri.005G047100;Potri.005G047200	ATP binding;nucleic acid binding;helicases;Tetratricopeptide repeat (TPR)-like superfamily protein
Chr05	3448695	3459609	10915	na	0/0	0/0	0/0	1/1	0/1	1/1	1/1	Potri.005G047500	P-loop containing nucleoside triphosphate hydrolases superfamily protein
Chr05	3611520	3622243	10724	na	0/0	0/1	0/1	0/0	0/0	0/0	0/0	Potri.005G050100;Potri.005G050200;Potri.005G050300	ATP binding;nucleic acid binding;helicases;ATP binding;nucleic acid binding;helicases;ATP binding;nucleic acid binding;helicases
Chr05	3621552	3625304	3753	na	0/0	0/0	0/0	0/0	0/0	0/0	0/1	Potri.005G050300	ATP binding;nucleic acid binding;helicases
Chr05	3626247	3627836	1590	na	0/0	0/0	0/0	0/0	0/0	0/1	1/1	Potri.005G050400	ATP binding;nucleic acid binding;helicases
Chr05	3646031	3647752	1722	na	0/0	0/0	0/0	0/1	1/1	1/1	1/1	Potri.005G050800
Chr05	3660844	3662054	1211	na	0/0	0/0	na	na	na	0/0	0/1	Potri.005G051100	Tesmin/TSO1-like CXC domain-containing protein
Chr05	3841378	3843827	2450	na	0/0	1/1	na	na	na	na	na	Potri.005G053800	AUX/IAA transcriptional regulator family protein
Chr05	3925270	3930388	5119	na	0/0	0/0	0/0	0/0	0/1	0/1	1/1	Potri.005G055500;Potri.005G055600	RING/U-box superfamily protein;
Chr05	3976139	3977597	1459	na	0/0	na	na	na	1/1	na	1/1	Potri.005G056400;Potri.005G056500	;Protein of unknown function (DUF167)
Chr05	3986347	3996030	9684	na	0/0	0/0	0/0	1/1	0/1	0/1	0/1	Potri.005G056800;Potri.005G056900;Potri.005G057000	receptor-like protein kinase 1;receptor-like protein kinase 1;receptor-like protein kinase 1
Chr05	3987345	3996874	9530	na	0/0	1/1	0/1	na	na	na	0/0	Potri.005G056800;Potri.005G056900;Potri.005G057000	receptor-like protein kinase 1;receptor-like protein kinase 1;receptor-like protein kinase 1
Chr05	4149239	4150289	1051	na	0/0	1/1	1/1	na	na	na	na	Potri.005G058800
Chr05	4171187	4185453	14267	LTR Copia	0/0	0/0	0/0	na	1/1	1/1	0/1	Potri.005G059100;Potri.005G059200;Potri.005G059300;Potri.005G059400;Potri.005G059500	beta glucosidase 40;Glycosyl hydrolase family protein;Leucine-rich repeat protein kinase family protein;;beta glucosidase 32
Chr05	4333741	4335014	1274	na	na	na	0/1	1/1	1/1	1/1	1/1	Potri.005G061800	Disease resistance protein (CC-NBS-LRR class) family
Chr05	4338980	4358039	19060	na	0/0	0/0	0/0	0/1	1/1	0/1	1/1	Potri.005G061900;Potri.005G062000	NB-ARC domain-containing disease resistance protein;NB-ARC domain-containing disease resistance protein
Chr05	5016094	5017187	1094	na	0/0	1/1	1/1	0/0	1/1	0/0	0/0	Potri.005G070100	RING/FYVE/PHD zinc finger superfamily protein
Chr05	5069980	5071113	1134	Class II unknown	0/0	na	0/1	na	na	na	na	Potri.005G070600
Chr05	5093388	5094587	1200	na	0/0	na	na	0/1	1/1	0/1	0/1	Potri.005G070900	diacylglycerol kinase 2
Chr05	5165566	5167102	1537	na	0/0	0/0	0/0	1/1	1/1	1/1	1/1	Potri.005G071600	GTP cyclohydrolase II
Chr05	5373496	5374989	1494	na	0/0	1/1	0/1	0/0	0/0	0/0	0/0	Potri.005G073800	UDP-glucosyl transferase 85A2
Chr05	5375381	5381649	6269	na	1/1	0/1	0/1	0/1	1/1	1/1	0/1	Potri.005G073900	DNAJ heat shock family protein
Chr05	5741803	5746063	4261	LTR Copia	0/0	1/1	1/1	na	na	na	na	Potri.005G077900	zinc ion binding;nucleic acid binding
Chr05	5891292	5893127	1836	na	0/0	0/1	0/1	0/0	0/0	0/0	0/0	Potri.005G080000;Potri.005G080100	Leucine-rich repeat protein kinase family protein;binding
Chr05	5919451	5920470	1020	na	0/0	1/1	1/1	0/0	1/1	0/0	0/0	Potri.005G080300	RNase L inhibitor protein-related
Chr05	6160412	6161709	1298	na	0/0	0/1	0/0	0/0	na	0/0	0/0	Potri.005G083200	ABC2 homolog 13
Chr05	6854928	6857964	3037	na	0/0	na	0/0	1/1	1/1	0/1	1/1	Potri.005G092100
Chr05	7005669	7009829	4161	na	0/0	0/0	0/0	0/1	0/0	1/1	1/1	Potri.005G093600;Potri.005G093700	polyprenyltransferase 1;polyprenyltransferase 1
Chr05	7072772	7073831	1060	na	0/0	na	na	1/1	1/1	0/0	0/0	Potri.005G094400	seryl-tRNA synthetase / serine--tRNA ligase
Chr05	8059256	8060553	1298	Helitron	0/0	1/1	1/1	na	0/0	0/0	0/0	Potri.005G105300
Chr05	8170345	8175158	4814	na	0/0	0/1	0/1	1/1	1/1	0/0	0/0	Potri.005G106600;Potri.005G106700;Potri.005G106800	;MSCS-like 2;
Chr05	8175427	8189195	13769	na	0/0	0/1	0/1	0/0	na	0/0	0/0	Potri.005G106900
Chr05	8181960	8195630	13671	na	0/1	na	na	0/0	na	0/0	na	Potri.005G107000;Potri.005G107100;Potri.005G107200	MSCS-like 2;;MSCS-like 2
Chr05	8749807	8751791	1985	na	0/0	na	na	1/1	na	0/1	na	Potri.005G113800	Cytochrome b561/ferric reductase transmembrane with DOMON related domain
Chr05	8756834	8765027	8194	na	0/1	0/0	na	na	na	0/0	na	Potri.005G113900;Potri.005G114000	flavanone 3-hydroxylase;flavanone 3-hydroxylase
Chr05	9235663	9238153	2491	na	0/0	1/1	1/1	0/0	na	0/0	0/0	Potri.005G119100	Transducin/WD40 repeat-like superfamily protein
Chr05	9294221	9296672	2452	Helitron	0/0	na	1/1	na	na	na	na	Potri.005G119900	P-loop containing nucleoside triphosphate hydrolases superfamily protein
Chr05	9289595	9293949	4355	na	0/0	na	na	na	na	na	1/1	Potri.005G119900;Potri.005G120000	P-loop containing nucleoside triphosphate hydrolases superfamily protein;
Chr05	9783201	9793006	9806	na	0/0	0/0	0/0	1/1	1/1	1/1	1/1	Potri.005G125300	RNA-binding (RRM/RBD/RNP motifs) family protein
Chr05	10009464	10010774	1311	na	0/0	0/0	0/0	0/1	0/0	0/0	1/1	Potri.005G127000	dolichyl-diphosphooligosaccharide-protein glycosyltransferase 48kDa subunit family protein
Chr05	10037271	10044973	7703	na	0/0	na	na	na	na	1/1	1/1	Potri.005G127400
Chr05	10039310	10040317	1008	TIR hAT	0/1	na	na	na	na	na	na	Potri.005G127400
Chr05	11078358	11088155	9798	na	0/0	na	na	1/1	1/1	1/1	1/1	Potri.005G135400
Chr05	11080731	11088394	7664	na	0/0	1/1	na	na	na	0/0	0/0	Potri.005G135400
Chr05	11114576	11121827	7252	Class II unknown	0/0	na	na	na	na	1/1	1/1	Potri.005G135800
Chr05	11560029	11571047	11019	na	0/0	na	na	na	na	1/1	1/1	Potri.005G139000
Chr05	11561342	11563469	2128	LTR Gypsy	0/1	na	na	na	na	na	na	Potri.005G139000
Chr05	12315272	12333427	18156	na	0/0	na	na	na	na	1/1	1/1	Potri.005G144300
Chr05	12401308	12407177	5870	na	0/0	0/0	0/0	0/0	na	0/0	0/1	Potri.005G144800
Chr05	12952042	12953300	1259	na	0/0	1/1	1/1	na	na	0/0	0/0	Potri.005G147100	Homeobox-leucine zipper protein family
Chr05	13063190	13066517	3328	na	0/0	0/0	0/0	1/1	1/1	0/1	0/1	Potri.005G148000	like COV 2
Chr05	13078956	13080014	1059	TIR hAT	na	na	na	na	na	na	1/1	Potri.005G148100	Splicing factor, CC1-like
Chr05	13338256	13340588	2333	LTR Gypsy	0/0	1/1	1/1	na	na	na	na	Potri.005G149300
Chr05	13552471	13553856	1386	na	0/0	1/1	na	na	na	na	na	Potri.005G150700	AGAMOUS-like 18
Chr05	14243067	14247647	4581	LTR Gypsy	0/0	1/1	1/1	0/0	na	na	0/0	Potri.005G151500	Rhamnogalacturonate lyase family protein
Chr05	14252991	14254734	1744	na	0/0	na	1/1	0/0	0/0	0/0	0/0	Potri.005G151600	Rhamnogalacturonate lyase family protein
Chr05	14255208	14264872	9665	LTR Copia	0/0	na	0/0	0/0	na	0/0	0/1	Potri.005G151600	Rhamnogalacturonate lyase family protein
Chr05	14296767	14298768	2002	na	0/0	na	1/1	na	na	na	na	Potri.005G152000;Potri.005G152100	;HVA22 homologue C
Chr05	14389553	14391539	1987	na	0/0	0/1	1/1	0/0	0/0	0/0	0/0	Potri.005G152800	GATA-type zinc finger protein with TIFY domain
Chr05	14432565	14434131	1567	na	0/0	1/1	1/1	0/0	0/0	na	0/0	Potri.005G153100	Protein kinase superfamily protein
Chr05	14721729	14726747	5019	na	0/1	na	na	na	na	na	na	Potri.005G154100
Chr05	15612612	15621244	8633	TIR CACTA	0/1	na	na	na	na	na	na	Potri.005G156600	beta carbonic anhydrase 5
Chr05	15633122	15639821	6700	Class II unknown	0/0	1/1	1/1	na	na	na	na	Potri.005G156800
Chr05	15943914	15946020	2107	TIR hAT	0/1	na	na	na	na	na	na	Potri.005G158500	SPX domain gene 4
Chr05	16140067	16141213	1147	TIR hAT	0/0	na	1/1	0/0	0/0	0/0	0/0	Potri.005G160400
Chr05	16773414	16795112	21699	na	0/0	na	na	na	na	1/1	1/1	Potri.005G163400
Chr05	16801026	16807916	6891	na	0/1	0/0	0/0	0/0	na	na	0/0	Potri.005G163600	Phosphate-responsive 1 family protein
Chr05	16829940	16831111	1172	na	0/0	0/0	0/0	na	na	0/1	1/1	Potri.005G163700	Phosphate-responsive 1 family protein
Chr05	17231944	17233083	1140	na	0/0	0/0	0/0	1/1	1/1	1/1	1/1	Potri.005G165700	S-adenosyl-L-methionine-dependent methyltransferases superfamily protein
Chr05	17232779	17236029	3251	na	0/0	1/1	1/1	0/0	0/0	0/0	0/0	Potri.005G165700;Potri.005G165800	S-adenosyl-L-methionine-dependent methyltransferases superfamily protein;Major facilitator superfamily protein
Chr05	18416737	18418694	1958	N>80%	na	1/1	1/1	1/1	1/1	1/1	1/1	Potri.005G170100
Chr05	18451935	18453055	1121	TIR hAT	0/0	1/1	1/1	1/1	na	na	1/1	Potri.005G170300	Pentatricopeptide repeat (PPR) superfamily protein
Chr05	18592902	18594185	1284	na	0/1	na	na	na	na	na	na	Potri.005G171500	Vacuolar sorting protein 9 (VPS9) domain
Chr05	18651305	18654643	3339	na	0/0	1/1	1/1	1/1	0/0	0/0	0/0	Potri.005G171800	PHD finger family protein
Chr05	18679249	18680370	1122	TIR hAT	0/0	1/1	1/1	1/1	1/1	1/1	1/1	Potri.005G172100
Chr05	18871511	18873141	1631	TIR hAT	0/0	1/1	na	1/1	1/1	1/1	1/1	Potri.005G173000	holocarboxylase synthase 1
Chr05	19110471	19116733	6263	na	0/0	0/0	0/0	na	na	1/1	na	Potri.005G175600;Potri.005G175700	Pyridoxal phosphate (PLP)-dependent transferases superfamily protein;phosphate transporter 1;7
Chr05	19315097	19319549	4453	TIR hAT	na	na	1/1	na	na	na	na	Potri.005G177300
Chr05	19382576	19385991	3416	na	0/0	1/1	1/1	na	na	na	na	Potri.005G177900	GDSL-like Lipase/Acylhydrolase superfamily protein
Chr05	19465424	19467334	1911	LTR Gypsy	0/0	na	na	na	na	0/1	0/1	Potri.005G178700
Chr05	19713083	19736314	23232	LTR Copia	0/1	0/1	0/1	0/1	1/1	0/1	1/1	Potri.005G181000;Potri.005G181100	NRAMP metal ion transporter 6;NRAMP metal ion transporter 6
Chr05	20108830	20122456	13627	na	0/0	na	na	1/1	na	1/1	1/1	Potri.005G184300
Chr05	20126716	20141942	15227	na	0/1	na	na	na	na	0/0	0/0	Potri.005G184400	gibberellin 20 oxidase 2
Chr05	20239557	20241605	2049	LTR Gypsy	0/0	1/1	1/1	na	na	na	na	Potri.005G185100
Chr05	20578799	20592460	13662	na	0/0	na	na	0/1	0/1	1/1	0/1	Potri.005G188400	pathogenesis-related family protein
Chr05	21084014	21096810	12797	na	0/0	na	1/1	na	na	1/1	1/1	Potri.005G193600;Potri.005G193700	;SET domain-containing protein
Chr05	21097140	21104510	7371	na	0/0	na	1/1	0/1	na	1/1	na	Potri.005G193800;Potri.005G193900	;
Chr05	21559414	21577910	18497	na	0/1	0/0	0/0	0/0	na	0/0	0/0	Potri.005G200200;Potri.005G200300	Oxidoreductase family protein;Oxidoreductase family protein
Chr05	21767689	21769106	1418	na	0/1	0/0	0/0	0/0	0/0	0/0	0/0	Potri.005G202800	Kinase-related protein of unknown function (DUF1296)
Chr05	21828913	21830843	1931	na	0/0	na	na	1/1	1/1	1/1	1/1	Potri.005G203500	glucan synthase-like 7
Chr05	22333953	22334983	1031	na	0/0	0/0	0/0	0/0	0/0	0/0	0/1	Potri.005G209300
Chr05	22342251	22346981	4731	Class II unknown	0/0	1/1	1/1	1/1	1/1	1/1	1/1	Potri.005G209500	chloroplast stem-loop binding protein of 41 kDa
Chr05	22580218	22582395	2178	LTR Gypsy	0/1	1/1	1/1	1/1	1/1	1/1	1/1	Potri.005G212300	cupin family protein
Chr05	23534415	23535525	1111	na	0/0	0/0	0/1	0/0	0/0	0/0	0/0	Potri.005G225200	Rho termination factor
Chr05	23708919	23712360	3442	na	0/1	0/0	0/0	1/1	1/1	1/1	1/1	Potri.005G227200;Potri.005G227300	SET-domain containing protein lysine methyltransferase family protein;Ribosomal protein L14
Chr05	23910477	23929051	18575	na	0/0	0/0	0/0	0/0	1/1	0/1	1/1	Potri.005G230500;Potri.005G230600;Potri.005G230700	Sec14p-like phosphatidylinositol transfer family protein;bifunctional nuclease in basal defense response 1;thymidylate synthase 1
Chr05	24308311	24313264	4954	na	0/0	0/1	1/1	0/0	0/0	0/0	0/0	Potri.005G235500;Potri.005G235600	glyoxal oxidase-related protein;glyoxal oxidase-related protein
Chr05	24313286	24318532	5247	na	0/0	na	0/0	na	0/1	0/0	0/0	Potri.005G235600	glyoxal oxidase-related protein
Chr05	24533427	24534581	1155	na	1/1	na	1/1	1/1	1/1	1/1	1/1	Potri.005G238300	C2H2-like zinc finger protein
Chr05	24550274	24552377	2104	Helitron	0/0	1/1	1/1	1/1	1/1	1/1	1/1	Potri.005G238600	hexokinase 3
Chr05	24642933	24644834	1902	LTR Gypsy	0/0	na	1/1	na	na	na	1/1	Potri.005G240300	Protein of unknown function (DUF668)
Chr05	24662569	24664895	2327	LTR Gypsy	0/1	1/1	1/1	na	1/1	na	na	Potri.005G240400
Chr05	25026719	25040610	13892	na	0/0	na	na	na	na	na	1/1	Potri.005G246400	ACT-like protein tyrosine kinase family protein
Chr05	25457778	25463888	6111	LTR Copia	0/0	0/0	0/0	1/1	1/1	1/1	1/1	Potri.005G252900
Chr05	25529964	25531432	1469	na	0/0	1/1	1/1	na	na	na	na	Potri.005G254400	DHHC-type zinc finger family protein
Chr05	25658070	25660605	2536	na	0/1	na	na	0/0	na	na	na	Potri.005G256900
Chr05	25747031	25748146	1116	Class II unknown	0/0	1/1	1/1	1/1	1/1	1/1	1/1	Potri.005G258300	BUB1-related (BUB1: budding uninhibited by benzymidazol 1)
Chr06	310791	313943	3153	na	0/0	0/0	0/0	1/1	1/1	1/1	1/1	Potri.006G004200	cellulose synthase like E1
Chr06	426290	427787	1498	na	0/0	1/1	na	na	na	0/0	na	Potri.006G006200	cytochrome P450, family 97, subfamily B, polypeptide 3
Chr06	515191	519029	3839	na	0/0	1/1	0/1	0/0	0/0	0/0	0/0	Potri.006G007400;Potri.006G007500	UDP-Glycosyltransferase superfamily protein;UDP-Glycosyltransferase superfamily protein
Chr06	665243	666455	1213	na	0/0	1/1	1/1	na	na	1/1	na	Potri.006G010300	HXXXD-type acyl-transferase family protein
Chr06	718676	721229	2554	na	0/0	0/0	0/0	0/0	1/1	0/1	na	Potri.006G011100	Protein of unknown function (DUF594)
Chr06	725108	730108	5001	LTR Copia	0/0	0/0	0/0	na	1/1	1/1	na	Potri.006G011200	Protein of unknown function (DUF594)
Chr06	722499	724310	1812	na	0/0	0/0	0/0	0/0	0/1	0/1	na	Potri.006G011200	Protein of unknown function (DUF594)
Chr06	815350	838058	22709	na	0/0	1/1	0/1	0/1	0/1	1/1	0/1	Potri.006G012300;Potri.006G012400;Potri.006G012500;Potri.006G012600	;Protein of unknown function (DUF594);Protein of unknown function (DUF594);
Chr06	842890	845309	2420	na	0/0	0/0	0/0	0/1	0/1	0/1	0/1	Potri.006G012700	Protein of unknown function (DUF594)
Chr06	899259	901031	1773	LTR Gypsy	0/0	na	na	1/1	1/1	1/1	1/1	Potri.006G013400	Protein of unknown function (DUF594)
Chr06	927770	928847	1078	LTR Copia	0/0	na	na	0/1	0/1	0/1	0/1	Potri.006G013800	Protein of unknown function (DUF594)
Chr06	1212996	1215303	2308	LTR Copia	0/0	na	0/0	0/0	1/1	0/1	0/0	Potri.006G018600	pentatricopeptide (PPR) repeat-containing protein
Chr06	1242383	1266225	23843	LTR Copia	0/0	1/1	1/1	1/1	0/0	0/1	1/1	Potri.006G018800;Potri.006G018900;Potri.006G019000	pentatricopeptide (PPR) repeat-containing protein;Heavy metal transport/detoxification superfamily protein ;pentatricopeptide (PPR) repeat-containing protein
Chr06	1275667	1282037	6371	LTR Copia	0/0	1/1	1/1	0/1	0/1	0/1	1/1	Potri.006G019100;Potri.006G019200;Potri.006G019300	Heavy metal transport/detoxification superfamily protein ;Heavy metal transport/detoxification superfamily protein ;Heavy metal transport/detoxification superfamily protein
Chr06	1403334	1412142	8809	LTR Copia	0/0	1/1	0/1	na	na	na	na	Potri.006G020100;Potri.006G020200	Heavy metal transport/detoxification superfamily protein ;GC-rich sequence DNA-binding factor-like protein
Chr06	1527802	1529683	1882	na	0/0	0/0	0/0	0/1	0/1	0/1	0/1	Potri.006G021700	Cysteine proteinases superfamily protein
Chr06	1582927	1590707	7781	na	0/0	0/1	0/1	0/1	0/1	0/1	1/1	Potri.006G022400;Potri.006G022500	UDP-glucosyl transferase 85A2;UDP-Glycosyltransferase superfamily protein
Chr06	1601188	1602435	1248	LTR Copia	0/0	na	0/1	0/1	0/1	1/1	na	Potri.006G022700;Potri.006G022800	;UDP-Glycosyltransferase superfamily protein
Chr06	1686994	1689032	2039	Helitron	0/0	1/1	1/1	1/1	1/1	1/1	1/1	Potri.006G024000	RING/U-box superfamily protein
Chr06	1776435	1778578	2144	na	0/0	0/0	0/0	1/1	na	0/0	0/1	Potri.006G026000	embryo sac development arrest 14
Chr06	2444861	2449930	5070	Class II unknown	0/0	na	na	na	na	1/1	1/1	Potri.006G035800
Chr06	2776631	2778197	1567	na	0/0	0/1	1/1	1/1	1/1	1/1	1/1	Potri.006G039200	microtubule-associated proteins 70-1
Chr06	2860600	2862192	1593	na	0/0	0/1	0/0	0/0	na	0/0	0/0	Potri.006G040200	NB-ARC domain-containing disease resistance protein
Chr06	3003104	3013805	10702	na	0/0	1/1	1/1	0/1	0/1	0/1	1/1	Potri.006G042300;Potri.006G042400	Plant protein of unknown function (DUF247);S-adenosyl-L-methionine-dependent methyltransferases superfamily protein
Chr06	3377725	3383353	5629	na	0/0	na	1/1	1/1	0/1	0/1	0/1	Potri.006G047500	alpha carbonic anhydrase 4
Chr06	3987446	4001577	14132	na	0/0	0/0	0/0	0/0	0/0	0/0	0/1	Potri.006G054700;Potri.006G054800	cation/H+ exchanger 20;exostosin family protein
Chr06	4381736	4395240	13505	na	na	na	na	0/1	0/1	1/1	0/1	Potri.006G060100;Potri.006G060200	chlororespiratory reduction 6;flavin-dependent monooxygenase 1
Chr06	4472248	4495546	23299	na	0/0	na	na	1/1	na	1/1	0/1	Potri.006G061000;Potri.006G061100;Potri.006G061200	receptor like protein 21;;receptor like protein 21
Chr06	5088231	5089925	1695	na	0/0	1/1	1/1	1/1	0/0	0/0	0/0	Potri.006G068000	nucleoporin-related
Chr06	5161765	5165771	4007	na	0/0	0/0	0/0	0/0	0/1	0/0	0/0	Potri.006G068900	Eukaryotic aspartyl protease family protein
Chr06	5550588	5552412	1825	N>80%	na	1/1	1/1	1/1	1/1	na	1/1	Potri.006G074400	ABC transporter family protein
Chr06	5634031	5635716	1686	LTR Copia	0/1	1/1	1/1	na	na	1/1	1/1	Potri.006G075100	Tautomerase/MIF superfamily protein
Chr06	5656251	5658250	2000	Helitron	0/0	1/1	1/1	1/1	1/1	1/1	1/1	Potri.006G075300	Cytidine/deoxycytidylate deaminase family protein
Chr06	5654524	5655612	1089	na	0/0	1/1	1/1	0/0	0/0	0/0	0/0	Potri.006G075300	Cytidine/deoxycytidylate deaminase family protein
Chr06	5979538	5994335	14798	na	0/0	0/0	0/0	0/1	1/1	1/1	0/1	Potri.006G079100;Potri.006G079200	cycloartenol synthase 1;cycloartenol synthase 1
Chr06	6000488	6001937	1450	na	0/0	na	0/0	na	1/1	na	na	Potri.006G079300	cycloartenol synthase 1
Chr06	6194163	6195164	1002	Class II unknown	0/1	na	1/1	na	1/1	na	1/1	Potri.006G082000
Chr06	6437502	6438684	1183	Class II unknown	0/0	na	na	1/1	1/1	na	1/1	Potri.006G085100	Leucine-rich repeat (LRR) family protein
Chr06	6617507	6618610	1104	LTR Copia	0/0	na	na	na	1/1	1/1	1/1	Potri.006G086900	Haloacid dehalogenase-like hydrolase (HAD) superfamily protein
Chr06	6740613	6743113	2501	na	0/0	0/0	0/0	0/1	0/1	0/1	1/1	Potri.006G088300	CYCLIN D7;1
Chr06	6975158	6976627	1470	na	0/0	0/0	0/0	1/1	1/1	0/1	1/1	Potri.006G091300	prenylated RAB acceptor 1.A1
Chr06	7209371	7210670	1300	na	0/0	1/1	1/1	0/0	0/0	0/0	0/0	Potri.006G094500	high cyclic electron flow 1
Chr06	7245804	7254406	8603	na	0/1	na	na	na	na	na	na	Potri.006G095200
Chr06	7290484	7291601	1118	na	0/0	0/0	0/0	1/1	0/1	0/1	1/1	Potri.006G095700	Josephin family protein
Chr06	7387431	7389897	2467	LTR Gypsy	0/0	1/1	1/1	1/1	1/1	1/1	1/1	Potri.006G096800	peptide transporter 1
Chr06	7443430	7445059	1630	TIR hAT	1/1	na	na	na	na	na	na	Potri.006G097400	Protein of unknown function (DUF1645)
Chr06	7551467	7554772	3306	na	0/0	na	0/0	0/0	0/1	na	0/0	Potri.006G098200	histidine-containing phosphotransfer factor 5
Chr06	7925245	7934037	8793	na	0/0	0/0	0/0	0/1	1/1	0/1	0/1	Potri.006G102400;Potri.006G102500	Pleckstrin homology (PH) domain superfamily protein;Thiamine pyrophosphate dependent pyruvate decarboxylase family protein
Chr06	8145482	8151694	6213	na	0/0	na	na	na	na	1/1	na	Potri.006G105500
Chr06	8611419	8613630	2212	na	0/0	1/1	1/1	na	0/0	na	0/0	Potri.006G110600	sulfate transporter 91
Chr06	8657916	8662107	4192	LTR Copia	0/0	1/1	1/1	na	na	na	na	Potri.006G110900	HAD superfamily, subfamily IIIB acid phosphatase
Chr06	8662697	8675129	12433	TIR CACTA	0/0	1/1	1/1	na	na	na	0/0	Potri.006G110900;Potri.006G111000	HAD superfamily, subfamily IIIB acid phosphatase ;2-oxoglutarate (2OG) and Fe(II)-dependent oxygenase superfamily protein
Chr06	8663078	8674318	11241	TIR CACTA	0/0	na	na	1/1	1/1	1/1	1/1	Potri.006G111000	2-oxoglutarate (2OG) and Fe(II)-dependent oxygenase superfamily protein
Chr06	9143088	9144211	1124	Class II unknown	0/0	na	na	1/1	0/1	1/1	1/1	Potri.006G116200;Potri.006G116400	Ergosterol biosynthesis ERG4/ERG24 family;
Chr06	9720078	9721185	1108	LTR Copia	0/0	1/1	0/1	na	na	na	na	Potri.006G121900	alpha carbonic anhydrase 7
Chr06	10421748	10423236	1489	na	0/0	na	na	na	na	1/1	1/1	Potri.006G127700	Uncharacterised protein family (UPF0497)
Chr06	10444465	10450483	6019	na	0/0	0/1	1/1	0/0	0/0	0/0	0/0	Potri.006G128000;Potri.006G128100;Potri.006G128200	plasma membrane intrinsic protein 2;Pentatricopeptide repeat (PPR) superfamily protein;plasma membrane intrinsic protein 2
Chr06	11033779	11035118	1340	na	0/0	0/0	0/0	na	0/1	1/1	1/1	Potri.006G134100	Protein phosphatase 2C family protein
Chr06	11045631	11060894	15264	na	1/1	0/1	0/1	1/1	0/0	1/1	1/1	Potri.006G134200;Potri.006G134300	lysine-ketoglutarate reductase/saccharopine dehydrogenase bifunctional enzyme;lysine-ketoglutarate reductase/saccharopine dehydrogenase bifunctional enzyme
Chr06	11501817	11503806	1990	LTR Copia	0/0	na	0/0	na	na	1/1	1/1	Potri.006G138100;Potri.006G138200	;
Chr06	11800183	11805676	5494	LTR Copia	0/1	1/1	1/1	1/1	1/1	1/1	1/1	Potri.006G140500	strictosidine synthase-like 4
Chr06	11830489	11834220	3732	na	0/0	1/1	1/1	0/0	na	na	0/0	Potri.006G140800	target of rapamycin
Chr06	12633627	12638298	4672	LTR Copia	0/0	1/1	1/1	1/1	1/1	1/1	1/1	Potri.006G147100;Potri.006G147200	NB-ARC domain-containing disease resistance protein;Disease resistance protein (CC-NBS-LRR class) family
Chr06	12642813	12644975	2163	LTR Gypsy	0/0	0/0	0/0	1/1	1/1	1/1	1/1	Potri.006G147300	Lycopene beta/epsilon cyclase protein
Chr06	12640739	12643776	3038	LTR Gypsy	0/0	1/1	1/1	0/0	0/0	0/0	0/0	Potri.006G147300	Lycopene beta/epsilon cyclase protein
Chr06	13635490	13636532	1043	TIR PIF/Harbinger	0/0	na	na	na	na	1/1	na	Potri.006G153100	protein kinase family protein / WD-40 repeat family protein
Chr06	14759716	14765328	5613	na	0/0	na	1/1	na	na	na	na	Potri.006G157800	nudix hydrolase homolog 20
Chr06	16825994	16830240	4247	na	0/1	1/1	1/1	1/1	1/1	1/1	1/1	Potri.006G165700	Aldolase superfamily protein
Chr06	16879230	16881411	2182	na	0/0	0/0	0/0	1/1	na	na	1/1	Potri.006G166100	homogentisate phytyltransferase 1
Chr06	17550800	17567023	16224	na	0/0	1/1	1/1	na	na	na	na	Potri.006G169500	Galactosyltransferase family protein
Chr06	17582431	17600151	17721	na	0/1	na	na	na	na	na	na	Potri.006G169600	4-coumarate:CoA ligase 2
Chr06	18035146	18051406	16261	LTR Gypsy	na	na	na	1/1	na	na	1/1	Potri.006G172000	diacylglycerol kinase 3
Chr06	18068670	18088293	19624	TIR CACTA	0/0	1/1	1/1	na	na	na	na	Potri.006G172200
Chr06	19246767	19249651	2885	na	0/0	0/0	0/0	0/0	na	0/0	0/1	Potri.006G178800	HAD-superfamily hydrolase, subfamily IG, 5-nucleotidase
Chr06	19385663	19392156	6494	LTR Copia	0/0	na	1/1	1/1	1/1	1/1	1/1	Potri.006G179600	Protein of unknown function (DUF788)
Chr06	19562525	19564147	1623	LTR Copia	0/0	0/0	0/0	na	na	0/1	0/0	Potri.006G181400	Ubiquitin-like superfamily protein
Chr06	19747498	19749061	1564	LTR Copia	0/0	1/1	na	1/1	na	1/1	1/1	Potri.006G183500
Chr06	19817770	19818903	1134	TIR hAT	0/0	na	na	na	na	1/1	1/1	Potri.006G184400	cell division cycle 48
Chr06	19999432	20008915	9484	LTR Copia	0/0	0/0	0/0	1/1	na	0/1	1/1	Potri.006G185900	C-terminal domain phosphatase-like 4
Chr06	20414326	20416685	2360	na	0/0	1/1	1/1	na	1/1	1/1	1/1	Potri.006G189400	D111/G-patch domain-containing protein
Chr06	20418026	20419298	1273	LTR Gypsy	0/0	0/0	0/0	na	1/1	1/1	1/1	Potri.006G189400;Potri.006G189500	D111/G-patch domain-containing protein;D111/G-patch domain-containing protein
Chr06	20556291	20557613	1323	na	0/0	0/1	1/1	0/0	0/0	0/0	0/0	Potri.006G190800	cytochrome P450, family 712, subfamily A, polypeptide 1
Chr06	20609624	20614229	4606	LTR	0/0	na	1/1	1/1	1/1	1/1	1/1	Potri.006G191200;Potri.006G191300	;
Chr06	20783474	20787000	3527	LTR Copia	0/0	na	na	na	na	1/1	na	Potri.006G193400
Chr06	21222108	21227041	4934	Class II unknown	0/0	na	0/1	na	na	1/1	1/1	Potri.006G196700
Chr06	21257278	21258427	1150	na	0/1	0/0	0/0	0/0	0/0	na	0/0	Potri.006G197000	SC35-like splicing factor 33
Chr06	21483796	21485378	1583	LTR Gypsy	0/0	1/1	1/1	1/1	1/1	1/1	1/1	Potri.006G199500	ABC-2 type transporter family protein
Chr06	21491803	21495984	4182	TIR PIF/Harbinger	0/0	1/1	1/1	na	1/1	1/1	1/1	Potri.006G199800	Sucrose-6F-phosphate phosphohydrolase family protein
Chr06	21727683	21729152	1470	na	0/0	1/1	1/1	0/0	0/0	0/0	0/0	Potri.006G202400	Protein of unknown function (DUF3245)
Chr06	21769389	21772103	2715	na	0/0	na	na	na	1/1	1/1	1/1	Potri.006G202800	zinc ion binding;nucleic acid binding
Chr06	21901126	21902568	1443	na	0/1	0/0	0/0	0/0	na	0/0	0/0	Potri.006G203500	Leucine-rich repeat protein kinase family protein
Chr06	22280432	22281441	1010	Class II unknown	0/0	na	na	na	na	na	1/1	Potri.006G207300	Peptidase M20/M25/M40 family protein
Chr06	22463975	22465105	1131	na	0/0	0/1	0/1	1/1	0/0	0/0	0/0	Potri.006G209700	Ribosomal protein S4
Chr06	22463117	22468924	5808	na	0/0	0/0	0/0	0/1	1/1	1/1	0/1	Potri.006G209700;Potri.006G209800	Ribosomal protein S4;Ribosomal protein S4
Chr06	22479685	22490111	10427	na	0/0	1/1	1/1	1/1	0/1	0/0	1/1	Potri.006G210200;Potri.006G210300	;
Chr06	22605610	22621066	15457	na	0/0	0/0	0/0	na	na	1/1	1/1	Potri.006G212100;Potri.006G212200	Nucleic acid-binding, OB-fold-like protein;Serine protease inhibitor, potato inhibitor I-type family protein
Chr06	22882161	22887491	5331	LTR Gypsy	0/0	1/1	1/1	1/1	1/1	1/1	1/1	Potri.006G215400;Potri.006G215500	;
Chr06	23388070	23389724	1655	na	0/0	na	na	na	na	1/1	0/1	Potri.006G221300	RNA-binding (RRM/RBD/RNP motifs) family protein
Chr06	24497802	24514831	17030	na	0/0	na	na	na	na	1/1	na	Potri.006G235600;Potri.006G235700;Potri.006G235800	amino acid permease 6;nuclear poly(a) polymerase;Protein kinase family protein with leucine-rich repeat domain
Chr06	24495738	24513043	17306	na	0/1	na	na	na	na	na	na	Potri.006G235600;Potri.006G235700;Potri.006G235800	amino acid permease 6;nuclear poly(a) polymerase;Protein kinase family protein with leucine-rich repeat domain
Chr06	24521701	24528585	6885	na	0/0	na	na	1/1	1/1	0/1	0/1	Potri.006G235900;Potri.006G236000	amino acid permease 8;amino acid permease 8
Chr06	24834804	24836056	1253	LINE L1	0/1	na	na	1/1	1/1	1/1	1/1	Potri.006G239200	carotenoid cleavage dioxygenase 1
Chr06	25200014	25201264	1251	na	0/0	1/1	1/1	na	na	na	na	Potri.006G243800	helicases;ATP-dependent helicases;nucleic acid binding;ATP binding;DNA-directed DNA polymerases;DNA binding
Chr06	25204328	25205486	1159	na	0/0	1/1	0/1	na	na	na	na	Potri.006G243900	helicases;ATP-dependent helicases;nucleic acid binding;ATP binding;DNA-directed DNA polymerases;DNA binding
Chr06	25684524	25685937	1414	na	0/0	na	na	na	na	na	0/1	Potri.006G250800	DNA methyltransferase-2
Chr06	25843672	25845519	1848	na	0/0	0/0	0/0	0/0	0/1	0/0	0/0	Potri.006G253200;Potri.006G253300	DnaJ/Hsp40 cysteine-rich domain superfamily protein;carboxyesterase 17
Chr06	26139437	26146981	7545	na	1/1	0/1	1/1	0/0	0/0	0/0	0/0	Potri.006G257200;Potri.006G257300	Galactosyltransferase family protein;Tetratricopeptide repeat (TPR)-like superfamily protein
Chr06	26138195	26145761	7567	na	0/1	0/0	0/0	0/0	0/0	0/0	0/0	Potri.006G257200;Potri.006G257300	Galactosyltransferase family protein;Tetratricopeptide repeat (TPR)-like superfamily protein
Chr06	26256303	26260291	3989	na	0/0	0/1	0/1	0/0	na	0/1	0/0	Potri.006G259000	Cupredoxin superfamily protein
Chr06	26369658	26371007	1350	na	0/0	na	na	1/1	na	na	1/1	Potri.006G260400	C2 calcium/lipid-binding plant phosphoribosyltransferase family protein
Chr06	26726559	26727888	1330	na	0/0	0/0	0/0	1/1	1/1	0/1	0/1	Potri.006G264200	ATP-dependent caseinolytic (Clp) protease/crotonase family protein
Chr06	26889727	26892205	2479	na	0/0	0/0	na	na	na	na	0/1	Potri.006G267200	Toll-Interleukin-Resistance (TIR) domain family protein
Chr06	26951979	26966300	14322	na	1/1	0/1	1/1	0/0	0/0	0/0	1/1	Potri.006G268200;Potri.006G268300;Potri.006G268400	glutamate receptor 2.8;NAD(P)-binding Rossmann-fold superfamily protein;glutamate receptor 2.8
Chr06	26965150	26966334	1185	na	0/0	0/0	0/0	0/1	0/1	1/1	1/1	Potri.006G268400	glutamate receptor 2.8
Chr06	27011309	27013857	2549	LTR Gypsy	0/0	0/0	1/1	1/1	0/0	0/1	1/1	Potri.006G268800	NAD(P)-binding Rossmann-fold superfamily protein
Chr06	27172236	27173901	1666	LTR Copia	0/0	1/1	1/1	na	na	na	na	Potri.006G269800	Microtubule associated protein (MAP65/ASE1) family protein
Chr06	27179245	27182216	2972	LTR Gypsy	0/0	1/1	1/1	na	na	na	na	Potri.006G269900	transmembrane receptors;ATP binding
Chr06	27268094	27269825	1732	na	0/0	1/1	na	na	0/0	0/0	0/0	Potri.006G271300	cyclic nucleotide-gated channel 17
Chr06	27279386	27281465	2080	LTR Gypsy	0/0	1/1	na	1/1	1/1	1/1	1/1	Potri.006G271500	cyclic nucleotide-gated channel 14
Chr06	27311249	27336092	24844	Helitron	0/0	0/1	0/1	0/1	1/1	0/1	0/0	Potri.006G271800;Potri.006G271900;Potri.006G272000;Potri.006G272100	NB-ARC domain-containing disease resistance protein;LRR and NB-ARC domains-containing disease resistance protein;replicon protein A2;NB-ARC domain-containing disease resistance protein
Chr06	27358532	27367136	8605	na	0/0	na	na	na	na	0/1	0/1	Potri.006G272600	UDP-glucosyl transferase 73B5
Chr06	27436389	27437991	1603	na	0/0	1/1	1/1	na	0/1	0/1	0/1	Potri.006G273400	pentatricopeptide (PPR) repeat-containing protein / CBS domain-containing protein
Chr06	27441252	27442516	1265	na	0/1	0/0	0/0	0/0	0/0	0/0	0/0	Potri.006G273600;Potri.006G273700	;
Chr06	27444447	27459987	15541	na	0/1	na	na	na	na	na	na	Potri.006G273900;Potri.006G274000;Potri.006G274100;Potri.006G274200;Potri.006G274300	NB-ARC domain-containing disease resistance protein;NB-ARC domain-containing disease resistance protein;replicon protein A2;;NB-ARC domain-containing disease resistance protein
Chr06	27460978	27466973	5996	LTR Gypsy	0/0	1/1	1/1	na	na	na	1/1	Potri.006G274300;Potri.006G274400	NB-ARC domain-containing disease resistance protein;NB-ARC domain-containing disease resistance protein
Chr06	27669583	27671572	1990	Helitron	0/0	na	0/1	0/1	1/1	0/1	1/1	Potri.006G277300	beta-hydroxyisobutyryl-CoA hydrolase 1
Chr06	27838301	27840395	2095	LTR Gypsy	0/1	na	na	na	na	na	na	Potri.006G280300
Chr06	27841586	27857235	15650	na	0/0	0/1	0/1	na	na	na	na	Potri.006G280400;Potri.006G280500;Potri.006G280600	O-Glycosyl hydrolases family 17 protein;SHK1 binding protein 1;
Chr07	173591	176479	2889	na	0/0	1/1	1/1	1/1	1/1	1/1	1/1	Potri.007G002500	Terpenoid cyclases family protein
Chr07	238267	239816	1550	na	0/0	0/0	0/0	1/1	1/1	1/1	1/1	Potri.007G003300	Enhancer of polycomb-like transcription factor protein
Chr07	252956	255121	2166	na	0/0	0/0	0/0	0/1	0/1	0/1	0/1	Potri.007G003500	high chlorophyll fluorescence phenotype 173
Chr07	548884	549899	1016	na	0/0	0/0	0/0	0/0	1/1	0/1	0/0	Potri.007G007700	GTP-binding protein, HflX
Chr07	606565	608529	1965	LTR Gypsy	0/0	1/1	1/1	1/1	1/1	1/1	1/1	Potri.007G008000	branched-chain amino acid aminotransferase 5 / branched-chain amino acid transaminase 5 (BCAT5)
Chr07	1016198	1017565	1368	na	0/0	na	na	na	0/1	na	na	Potri.007G013100	Ribosomal protein L2 family
Chr07	1476401	1478014	1614	na	0/0	0/0	0/0	0/1	na	0/0	0/1	Potri.007G019400
Chr07	1540436	1549888	9453	na	0/0	0/0	0/0	0/1	1/1	1/1	0/1	Potri.007G020500;Potri.007G020600	P-loop containing nucleoside triphosphate hydrolases superfamily protein;P-loop containing nucleoside triphosphate hydrolases superfamily protein
Chr07	2078364	2080049	1686	na	0/0	na	na	1/1	na	na	1/1	Potri.007G027600	plant-specific TFIIB-related protein
Chr07	2251427	2267874	16448	na	0/0	0/1	0/1	1/1	na	na	na	Potri.007G029800;Potri.007G029900;Potri.007G030000;Potri.007G030100;Potri.007G030200	UDP-glucosyl transferase 72E1;Gag-Pol-related retrotransposon family protein;;aminopeptidase P1;UDP-Glycosyltransferase superfamily protein
Chr07	2610891	2618522	7632	na	0/0	0/0	0/1	na	na	0/0	0/0	Potri.007G033800	cold-regulated 413-plasma membrane 2
Chr07	2623033	2628789	5757	na	0/1	0/1	0/0	na	na	0/0	0/0	Potri.007G034000
Chr07	2625003	2631134	6132	na	0/0	na	na	na	0/1	na	na	Potri.007G034000
Chr07	2643590	2645597	2008	na	0/0	na	0/0	1/1	1/1	1/1	1/1	Potri.007G034300	homolog of Synechocystis YCF37
Chr07	2864251	2881989	17739	LTR Gypsy	0/1	na	na	na	na	na	na	Potri.007G036900;Potri.007G037000	methyl esterase 1;methyl esterase 1
Chr07	2962800	2965048	2249	LTR Gypsy	0/1	na	na	1/1	1/1	1/1	1/1	Potri.007G037900
Chr07	3164212	3165681	1470	TIR hAT	0/0	1/1	1/1	1/1	na	na	na	Potri.007G039500	ASYMMETRIC LEAVES 2-like 1
Chr07	3230309	3244755	14447	na	0/0	1/1	na	na	na	0/0	na	Potri.007G040200	Cytochrome P450 superfamily protein
Chr07	4386059	4396815	10757	na	0/0	1/1	0/1	na	na	na	na	Potri.007G047500	Nucleotide-diphospho-sugar transferases superfamily protein
Chr07	4912943	4914317	1375	na	0/0	na	na	na	na	1/1	na	Potri.007G050500	RING/U-box superfamily protein
Chr07	5630147	5631415	1269	TIR hAT	0/0	1/1	1/1	1/1	1/1	1/1	1/1	Potri.007G054100	Protein kinase superfamily protein
Chr07	5970447	5971638	1192	LTR Copia	0/0	0/1	0/0	0/0	0/0	na	0/0	Potri.007G056400	histidine kinase 1
Chr07	5981480	5987453	5974	Class II unknown	0/0	1/1	1/1	na	na	na	na	Potri.007G056600
Chr07	6167573	6179302	11730	na	0/0	na	na	0/1	1/1	1/1	1/1	Potri.007G057900	Phosphatidylinositol 3- and 4-kinase family protein with FAT domain
Chr07	6154876	6166952	12077	na	0/0	1/1	1/1	0/0	0/0	0/0	0/0	Potri.007G057900	Phosphatidylinositol 3- and 4-kinase family protein with FAT domain
Chr07	6156681	6164612	7932	na	0/0	na	na	0/1	0/0	1/1	1/1	Potri.007G057900	Phosphatidylinositol 3- and 4-kinase family protein with FAT domain
Chr07	6165124	6166419	1296	na	0/0	na	na	0/1	0/0	0/0	0/1	Potri.007G057900	Phosphatidylinositol 3- and 4-kinase family protein with FAT domain
Chr07	6307412	6308437	1026	Class II unknown	0/1	na	na	1/1	0/1	1/1	1/1	Potri.007G058800	glutamate receptor 3.6
Chr07	6398093	6400433	2341	LTR Gypsy	0/0	na	na	1/1	na	1/1	1/1	Potri.007G059500	Tetratricopeptide repeat (TPR)-like superfamily protein
Chr07	6458184	6462752	4569	LTR Copia	0/0	0/0	0/0	1/1	1/1	1/1	1/1	Potri.007G060100	DHHC-type zinc finger family protein
Chr07	7443486	7453001	9516	LTR Gypsy	0/0	na	na	na	na	na	1/1	Potri.007G062300	zinc ion binding;nucleic acid binding
Chr07	7544100	7549576	5477	LINE L1	0/0	na	1/1	na	na	na	na	Potri.007G062600
Chr07	7766257	7775733	9477	LTR Gypsy	0/0	1/1	1/1	na	na	na	na	Potri.007G062800
Chr07	8194913	8197272	2360	TIR hAT	0/0	na	na	na	na	na	1/1	Potri.007G064900
Chr07	8385729	8388832	3104	na	0/0	1/1	1/1	0/0	na	0/0	1/1	Potri.007G065900	Pentatricopeptide repeat (PPR) superfamily protein
Chr07	8679969	8688910	8942	na	na	1/1	0/1	0/0	0/0	0/0	0/0	Potri.007G067000	cyclophilin 59
Chr07	8760878	8764993	4116	LTR Copia	0/0	na	na	na	1/1	na	1/1	Potri.007G067400
Chr07	8942797	8943799	1003	LTR Gypsy	0/0	na	na	na	na	na	1/1	Potri.007G068100
Chr07	9131493	9132718	1226	na	0/1	na	na	na	na	na	na	Potri.007G069800	P-loop containing nucleoside triphosphate hydrolases superfamily protein
Chr07	9602202	9615686	13485	LTR Copia	0/1	1/1	1/1	1/1	1/1	1/1	1/1	Potri.007G073500	Subtilase family protein
Chr07	9620219	9621220	1002	na	0/0	0/0	na	na	na	1/1	1/1	Potri.007G073600
Chr07	9681066	9686409	5344	na	0/0	na	na	na	na	na	1/1	Potri.007G074100
Chr07	9788703	9789921	1219	na	0/0	1/1	na	na	na	na	na	Potri.007G074400	terpene synthase 21
Chr07	9846000	9852779	6780	LTR Copia	0/0	na	na	1/1	na	na	na	Potri.007G074900	cytochrome P450, family 71, subfamily B, polypeptide 34
Chr07	9906361	9907959	1599	LTR Copia	1/1	1/1	1/1	1/1	1/1	1/1	1/1	Potri.007G075200	GRAM domain-containing protein / ABA-responsive protein-related
Chr07	9927960	9937267	9308	na	0/0	0/0	0/0	0/1	0/1	0/1	0/0	Potri.007G075600	RNI-like superfamily protein
Chr07	10641560	10655617	14058	na	0/0	0/1	0/0	0/0	0/0	0/0	0/0	Potri.007G082300;Potri.007G082400	somatic embryogenesis receptor-like kinase 2;somatic embryogenesis receptor-like kinase 1
Chr07	10679820	10682018	2199	na	0/0	0/0	0/0	0/1	0/1	0/0	1/1	Potri.007G082500	ABC2 homolog 13
Chr07	10933415	10935285	1871	LTR Gypsy	0/0	na	1/1	na	na	na	na	Potri.007G084000	NADH-Ubiquinone/plastoquinone (complex I) protein
Chr07	11030015	11031593	1579	TIR CACTA	0/0	na	1/1	na	na	0/0	0/0	Potri.007G084600	RING/U-box superfamily protein
Chr07	11031834	11033562	1729	na	0/0	0/0	0/0	0/1	0/1	0/1	0/1	Potri.007G084700	Cytochrome P450 superfamily protein
Chr07	11932283	11933641	1359	na	0/0	0/0	0/0	0/0	0/1	0/1	0/1	Potri.007G092200	peroxisomal ABC transporter 1
Chr07	12522714	12528115	5402	na	0/0	na	na	na	na	na	1/1	Potri.007G099300	Eukaryotic aspartyl protease family protein
Chr07	12678521	12685944	7424	na	0/0	0/0	0/1	0/0	0/0	0/0	0/0	Potri.007G101500;Potri.007G101600;Potri.007G101700	vacuolar protein sorting-associated protein 20.2;farnesylcysteine lyase;farnesylcysteine lyase
Chr07	12720740	12732051	11312	na	0/0	0/1	0/1	na	na	na	na	Potri.007G102300	Subtilisin-like serine endopeptidase family protein
Chr07	12763414	12764853	1440	na	0/0	1/1	1/1	0/0	0/0	0/0	0/0	Potri.007G102800	chromatin remodeling 24
Chr07	12767933	12770419	2487	na	0/0	1/1	0/1	0/0	0/0	0/0	0/0	Potri.007G102800	chromatin remodeling 24
Chr07	13333583	13334822	1240	na	0/1	0/0	0/0	na	na	0/0	na	Potri.007G110300	RING/FYVE/PHD zinc finger superfamily protein
Chr07	13415647	13435367	19721	na	1/1	1/1	1/1	1/1	1/1	1/1	1/1	Potri.007G111100;Potri.007G111200;Potri.007G111300	receptor-like protein kinase 1;receptor-like protein kinase 1;Thymidine kinase
Chr07	13442558	13448205	5648	na	0/0	0/0	0/0	1/1	0/1	1/1	1/1	Potri.007G111500;Potri.007G111600;Potri.007G111700	kunitz trypsin inhibitor 1;kunitz trypsin inhibitor 1;kunitz trypsin inhibitor 1
Chr07	13465646	13471329	5684	na	0/1	1/1	1/1	1/1	1/1	1/1	1/1	Potri.007G112100;Potri.007G112200	;
Chr07	13573545	13576957	3413	na	0/0	0/0	0/0	0/0	0/0	0/1	0/0	Potri.007G113900
Chr07	13598028	13601315	3288	LTR	0/0	0/0	0/0	0/1	0/1	0/1	0/1	Potri.007G114500;Potri.007G114600;Potri.007G114700	;beta carbonic anhydrase 5;hydroxyproline-rich glycoprotein family protein
Chr07	13617541	13631918	14378	na	0/1	0/0	na	na	na	na	na	Potri.007G115000	K-box region and MADS-box transcription factor family protein
Chr07	13797005	13800785	3781	na	0/0	0/0	0/0	1/1	na	1/1	1/1	Potri.007G118100	Exostosin family protein
Chr07	13800670	13802655	1986	na	0/0	1/1	1/1	na	na	na	na	Potri.007G118200	Exostosin family protein
Chr07	13883978	13887514	3537	na	0/0	0/1	0/0	0/0	0/0	0/0	0/0	Potri.007G119300	SET domain protein 2
Chr07	13971214	13973066	1853	na	0/0	0/0	0/0	1/1	0/0	1/1	0/0	Potri.007G120800	receptor-like protein kinase-related family protein
Chr07	13982762	13984964	2203	na	0/0	0/0	0/0	1/1	1/1	1/1	1/1	Potri.007G120900	cysteine-rich RLK (RECEPTOR-like protein kinase) 8
Chr07	13986822	13987952	1131	na	0/0	0/0	0/0	1/1	1/1	1/1	1/1	Potri.007G121000
Chr07	14038650	14040304	1655	na	0/0	0/0	0/0	0/1	0/0	0/1	1/1	Potri.007G122000	Peroxidase superfamily protein
Chr07	14211035	14232209	21175	na	0/1	0/1	0/1	0/1	0/1	1/1	1/1	Potri.007G125200;Potri.007G125300;Potri.007G125400;Potri.007G125500;Potri.007G125600;Potri.007G125700;Potri.007G125800	Protein kinase superfamily protein;Protein kinase superfamily protein;suppressor of npr1-1 constitutive 4;protein kinase-related;Protein kinase superfamily protein;;Protein kinase superfamily protein
Chr07	14233339	14244398	11060	na	0/1	na	0/0	na	na	1/1	0/1	Potri.007G125900;Potri.007G126000;Potri.007G126100	Protein kinase superfamily protein;;Protein kinase superfamily protein
Chr07	14256037	14262234	6198	na	0/0	1/1	1/1	1/1	1/1	1/1	1/1	Potri.007G126400	Radical SAM superfamily protein
Chr07	14473794	14475300	1507	na	0/0	1/1	1/1	na	na	na	na	Potri.007G129100	Far-red impaired responsive (FAR1) family protein
Chr07	14485689	14501812	16124	na	0/0	0/0	0/0	0/0	0/0	0/1	0/0	Potri.007G129600;Potri.007G129700	RNA-binding CRS1 / YhbY (CRM) domain protein;pfkB-like carbohydrate kinase family protein
Chr07	14686527	14688682	2156	na	0/0	na	na	na	0/1	0/1	0/1	Potri.007G133000;Potri.007G133100	GRAS family transcription factor family protein;
Chr07	14690527	14694318	3792	na	0/0	na	1/1	1/1	1/1	0/1	0/0	Potri.007G133200;Potri.007G133300	;
Chr07	14715099	14730651	15553	na	0/0	na	na	na	na	0/1	0/1	Potri.007G133500;Potri.007G133600	GDSL-motif lipase 4;
Chr07	14790202	14792556	2355	na	0/0	1/1	1/1	0/0	0/0	0/0	0/0	Potri.007G134800;Potri.007G134900	Thioredoxin superfamily protein;
Chr07	14886179	14887351	1173	na	0/0	1/1	na	na	na	na	na	Potri.007G136500	GC-rich sequence DNA-binding factor-like protein
Chr07	14969625	14970853	1229	na	0/0	0/0	0/1	1/1	0/1	1/1	1/1	Potri.007G137800	Tyrosine transaminase family protein
Chr07	15149263	15153823	4561	LTR Gypsy	1/1	na	na	na	na	1/1	na	Potri.007G140600	UDP-glycosyltransferase 74 F1
Chr07	15167002	15181273	14272	na	0/0	na	0/1	na	na	0/0	1/1	Potri.007G141000;Potri.007G141100;Potri.007G141200;Potri.007G141300	PR5-like receptor kinase;Protein kinase superfamily protein;Protein kinase superfamily protein;
Chr07	15170039	15184005	13967	na	0/0	na	na	na	1/1	na	na	Potri.007G141000;Potri.007G141100;Potri.007G141200;Potri.007G141300;Potri.007G141400	PR5-like receptor kinase;Protein kinase superfamily protein;Protein kinase superfamily protein;;PR5-like receptor kinase
Chr07	15204661	15211251	6591	TIR CACTA	0/0	na	0/1	na	na	0/1	na	Potri.007G141700;Potri.007G141800;Potri.007G141900	Uridine diphosphate glycosyltransferase 74E2;;UDP-Glycosyltransferase superfamily protein
Chr07	15257136	15258766	1631	na	0/0	na	na	1/1	1/1	1/1	1/1	Potri.007G142800	Zinc-binding dehydrogenase family protein
Chr07	15256902	15261493	4592	na	0/0	1/1	na	na	na	0/0	0/0	Potri.007G142800	Zinc-binding dehydrogenase family protein
Chr07	15265176	15276902	11727	na	0/0	1/1	na	1/1	1/1	1/1	1/1	Potri.007G142900;Potri.007G143000	;Disease resistance protein (TIR-NBS class)
Chr07	15492683	15496121	3439	na	0/0	0/0	0/0	1/1	0/0	0/0	0/1	Potri.007G145800	Poly (ADP-ribose) glycohydrolase (PARG)
Chr08	17755	28283	10529	na	0/0	0/0	0/0	0/0	0/0	0/1	0/0	Potri.008G000600;Potri.008G000700;Potri.008G000800	F-box family protein;protein kinase family protein;F-box and associated interaction domains-containing protein
Chr08	152028	154125	2098	na	0/0	0/0	0/0	na	na	1/1	1/1	Potri.008G002800
Chr08	203969	206478	2510	na	0/0	na	1/1	1/1	na	1/1	0/1	Potri.008G003500;Potri.008G003600	Inorganic H pyrophosphatase family protein;Tetratricopeptide repeat (TPR)-like superfamily protein
Chr08	212233	213877	1645	na	0/0	1/1	1/1	1/1	na	1/1	1/1	Potri.008G003700
Chr08	221074	222297	1224	na	0/0	1/1	1/1	1/1	1/1	1/1	1/1	Potri.008G003800	Tetratricopeptide repeat (TPR)-like superfamily protein
Chr08	228105	229312	1208	na	0/0	0/1	1/1	1/1	0/0	1/1	0/1	Potri.008G003900	SAUR-like auxin-responsive protein family
Chr08	268726	271344	2619	na	0/0	0/0	0/0	0/0	0/0	0/0	0/1	Potri.008G004900	GDSL-like Lipase/Acylhydrolase superfamily protein
Chr08	423596	424641	1046	na	0/0	0/0	0/0	1/1	1/1	1/1	1/1	Potri.008G007700	beta vacuolar processing enzyme
Chr08	429064	430192	1129	TIR hAT	0/1	1/1	1/1	1/1	1/1	1/1	1/1	Potri.008G008000	Ribosomal protein L30/L7 family protein
Chr08	462752	466855	4104	LTR Copia	1/1	1/1	1/1	1/1	1/1	1/1	1/1	Potri.008G008400	cell division control 2
Chr08	641114	643221	2108	na	0/0	1/1	1/1	0/0	0/0	0/0	0/0	Potri.008G011400	calmodulin-domain protein kinase cdpk isoform 2
Chr08	650882	651892	1011	TIR hAT	0/0	1/1	1/1	1/1	1/1	1/1	1/1	Potri.008G011700
Chr08	674619	675646	1028	TIR PIF/Harbinger	0/0	na	na	1/1	1/1	1/1	1/1	Potri.008G012100
Chr08	715991	718068	2078	na	0/0	1/1	1/1	0/0	0/0	0/0	0/0	Potri.008G012900;Potri.008G013000	3-oxo-5-alpha-steroid 4-dehydrogenase family protein;cytochrome B5 isoform E
Chr08	819300	842122	22823	na	0/0	0/0	0/0	1/1	0/1	1/1	0/1	Potri.008G014900;Potri.008G015000;Potri.008G015100;Potri.008G015200;Potri.008G015300;Potri.008G015400	;Mitochondrial glycoprotein family protein;;5-nucleotidases;magnesium ion binding;;
Chr08	868810	883271	14462	na	na	na	na	0/1	na	1/1	0/1	Potri.008G016200
Chr08	1164098	1171102	7005	na	0/0	na	0/1	1/1	na	na	1/1	Potri.008G022500
Chr08	1186288	1202124	15837	na	0/0	na	na	na	0/1	1/1	na	Potri.008G022900;Potri.008G023000;Potri.008G023100;Potri.008G023200	Ankyrin repeat family protein;Ankyrin repeat family protein;Ankyrin repeat family protein;Ankyrin repeat family protein
Chr08	1186386	1204743	18358	na	0/0	0/1	1/1	na	0/0	na	na	Potri.008G022900;Potri.008G023000;Potri.008G023100;Potri.008G023200;Potri.008G023300	Ankyrin repeat family protein;Ankyrin repeat family protein;Ankyrin repeat family protein;Ankyrin repeat family protein;
Chr08	1205596	1206817	1222	na	0/0	0/1	1/1	1/1	0/0	0/0	0/0	Potri.008G023400	Ankyrin repeat family protein
Chr08	1387475	1395646	8172	LTR Copia	0/1	na	na	na	na	0/0	0/0	Potri.008G026300	cytochrome P450, family 714, subfamily A, polypeptide 1
Chr08	1460749	1462683	1935	na	0/1	na	na	na	na	na	0/0	Potri.008G027300
Chr08	1476374	1477662	1289	TIR hAT	0/1	1/1	1/1	na	1/1	1/1	1/1	Potri.008G027500	Matrixin family protein
Chr08	1478160	1490042	11883	LTR Copia	0/0	0/1	1/1	1/1	0/1	0/1	1/1	Potri.008G027600;Potri.008G027700	Matrixin family protein;Matrixin family protein
Chr08	1513216	1518693	5478	na	0/0	1/1	1/1	1/1	0/1	1/1	0/0	Potri.008G028200
Chr08	1524652	1526381	1730	LTR Copia	0/0	1/1	1/1	1/1	na	na	na	Potri.008G028300	PHF5-like protein
Chr08	1701301	1715481	14181	na	0/0	0/0	0/0	0/1	0/1	0/1	0/1	Potri.008G030900;Potri.008G031000;Potri.008G031100;Potri.008G031200	Galactose oxidase/kelch repeat superfamily protein;;;Galactose oxidase/kelch repeat superfamily protein
Chr08	1847891	1857027	9137	na	0/0	0/1	1/1	1/1	1/1	1/1	0/1	Potri.008G033400;Potri.008G033500;Potri.008G033600	Leucine-rich repeat protein kinase family protein;HXXXD-type acyl-transferase family protein;Leucine-rich repeat protein kinase family protein
Chr08	2070698	2072003	1306	na	0/0	0/0	0/0	1/1	na	na	na	Potri.008G037000	non-intrinsic ABC protein 12
Chr08	2352166	2359798	7633	na	0/0	0/0	0/0	0/1	0/0	0/0	1/1	Potri.008G041300;Potri.008G041400	ubiquitin-conjugating enzyme19;Seven transmembrane MLO family protein
Chr08	2577213	2578380	1168	na	0/0	0/0	0/0	1/1	0/1	0/1	0/1	Potri.008G044800	nuclear factor Y, subunit B8
Chr08	2582641	2583720	1080	TIR hAT	0/0	na	na	1/1	1/1	1/1	1/1	Potri.008G044900	D-aminoacid aminotransferase-like PLP-dependent enzymes superfamily protein
Chr08	2988845	2992089	3245	na	0/0	0/0	0/0	1/1	na	1/1	1/1	Potri.008G050600	NAD(P)-linked oxidoreductase superfamily protein
Chr08	3233256	3236702	3447	na	0/0	1/1	0/1	0/0	0/0	0/0	0/0	Potri.008G054800;Potri.008G054900	heat shock protein 70;heat shock protein 70
Chr08	3238844	3239909	1066	na	0/0	1/1	0/1	na	na	na	1/1	Potri.008G054900	heat shock protein 70
Chr08	3537169	3540113	2945	na	0/0	0/0	0/0	1/1	1/1	1/1	1/1	Potri.008G058900	Protein of unknown function (DUF604)
Chr08	3824778	3827385	2608	na	0/0	0/0	0/0	0/1	1/1	0/1	1/1	Potri.008G063100	syntaxin of plants 81
Chr08	3967682	3969279	1598	na	0/0	0/0	0/0	0/0	0/1	0/0	0/0	Potri.008G065500	eukaryotic translation initiation factor 2
Chr08	4109965	4112013	2049	na	0/0	0/0	0/1	0/0	0/0	0/0	0/0	Potri.008G067600	nuclear pore complex protein-related
Chr08	4360669	4361816	1148	na	0/0	na	na	1/1	1/1	1/1	1/1	Potri.008G070600	Clathrin, heavy chain
Chr08	4695283	4697778	2496	na	0/1	0/0	0/0	0/0	0/0	0/0	0/0	Potri.008G075300	PLAC8 family protein
Chr08	4920329	4923008	2680	na	0/0	0/0	1/1	0/1	0/1	0/1	0/1	Potri.008G079100;Potri.008G079200	Calcium-binding EF-hand family protein;
Chr08	5179847	5180898	1052	na	0/0	0/0	0/0	1/1	0/1	1/1	1/1	Potri.008G082200	S-adenosyl-L-methionine-dependent methyltransferases superfamily protein
Chr08	5189445	5207462	18018	LTR Copia	0/0	0/0	1/1	0/1	1/1	1/1	1/1	Potri.008G082400;Potri.008G082500;Potri.008G082600	Terpenoid cyclases/Protein prenyltransferases superfamily protein;Aldolase-type TIM barrel family protein;
Chr08	5555687	5556817	1131	na	0/0	1/1	1/1	na	na	na	na	Potri.008G088500	S-adenosyl-L-methionine-dependent methyltransferases superfamily protein
Chr08	6241590	6242701	1112	na	0/0	0/1	0/0	0/0	0/0	0/0	0/0	Potri.008G099400	Ubiquitin-like superfamily protein
Chr08	6499640	6506320	6681	na	0/1	0/0	0/0	0/0	0/0	0/0	0/0	Potri.008G102400
Chr08	6635608	6637199	1592	na	0/0	1/1	1/1	na	0/0	0/0	0/0	Potri.008G104600	GDSL-like Lipase/Acylhydrolase superfamily protein
Chr08	6692122	6695489	3368	TIR hAT	1/1	1/1	1/1	1/1	1/1	1/1	1/1	Potri.008G105400
Chr08	6757655	6758683	1029	na	0/0	0/0	0/0	na	0/1	1/1	1/1	Potri.008G106500;Potri.008G106600	Tetratricopeptide repeat (TPR)-like superfamily protein;Haem oxygenase-like, multi-helical
Chr08	6817640	6827560	9921	na	0/0	0/1	0/1	0/1	0/1	0/1	0/1	Potri.008G107400;Potri.008G107500	;binding
Chr08	8310078	8312175	2098	na	0/0	na	1/1	0/0	0/0	0/0	0/0	Potri.008G127500	putative fasciclin-like arabinogalactan protein 20
Chr08	8772035	8773446	1412	na	0/0	0/0	0/0	0/0	0/0	0/1	0/0	Potri.008G132600	Plant invertase/pectin methylesterase inhibitor superfamily protein
Chr08	8791591	8796511	4921	na	0/1	na	na	1/1	na	na	1/1	Potri.008G132800	PLANT CADMIUM RESISTANCE 2
Chr08	9044485	9046416	1932	LTR Gypsy	0/0	1/1	1/1	1/1	1/1	na	1/1	Potri.008G135900
Chr08	9126594	9127934	1341	Class II unknown	0/0	1/1	1/1	na	na	1/1	1/1	Potri.008G137100	Cyclin family protein
Chr08	9144587	9149882	5296	LTR Copia	0/0	1/1	1/1	1/1	1/1	1/1	1/1	Potri.008G137400;Potri.008G137500	;
Chr08	9207062	9208546	1485	na	0/0	0/0	0/0	1/1	1/1	1/1	1/1	Potri.008G138100	Protein of unknown function (DUF1423)
Chr08	9245685	9247253	1569	na	0/0	0/0	0/0	0/1	0/1	1/1	1/1	Potri.008G138700	Ribosomal protein S5/Elongation factor G/III/V family protein
Chr08	9276782	9289184	12403	na	0/0	na	na	0/1	0/1	0/1	0/1	Potri.008G139200;Potri.008G139300	Transcription factor TFIIE, alpha subunit;purple acid phosphatase 3
Chr08	9544141	9545264	1124	na	0/0	0/0	0/1	0/0	0/0	0/0	0/0	Potri.008G142600	SNF2 domain-containing protein / helicase domain-containing protein
Chr08	9631763	9655121	23359	na	0/0	0/1	1/1	1/1	1/1	1/1	1/1	Potri.008G143300;Potri.008G143400;Potri.008G143500;Potri.008G143600	;P-loop containing nucleoside triphosphate hydrolases superfamily protein;;Protein prenylyltransferase superfamily protein
Chr08	10054856	10059364	4509	LTR Copia	0/1	1/1	1/1	na	na	1/1	1/1	Potri.008G149200	NAD(P)-binding Rossmann-fold superfamily protein
Chr08	10194005	10205998	11994	na	0/0	0/1	1/1	na	na	na	na	Potri.008G150700	Major facilitator superfamily protein
Chr08	10421874	10423293	1420	na	0/0	0/1	0/1	0/0	0/0	0/0	0/0	Potri.008G153600	Lactoylglutathione lyase / glyoxalase I family protein
Chr08	10424242	10425522	1281	TIR hAT	0/0	1/1	1/1	1/1	1/1	1/1	1/1	Potri.008G153700	Pentatricopeptide repeat (PPR) superfamily protein
Chr08	10636139	10637614	1476	TIR hAT	0/0	na	na	1/1	1/1	1/1	na	Potri.008G156900	Protein of unknown function (DUF1645)
Chr08	10692566	10693819	1254	na	0/0	na	0/0	na	na	na	0/1	Potri.008G157700
Chr08	10702598	10703929	1332	na	0/0	na	na	na	1/1	1/1	1/1	Potri.008G157900	Chlorophyll A-B binding family protein
Chr08	10904908	10905921	1014	Class II unknown	0/0	1/1	na	1/1	0/1	1/1	1/1	Potri.008G160600	protein kinase family protein / peptidoglycan-binding LysM domain-containing protein
Chr08	11010752	11032628	21877	na	0/0	0/0	0/0	1/1	na	0/1	0/1	Potri.008G162000;Potri.008G162100;Potri.008G162200;Potri.008G162300;Potri.008G162400	P-loop containing nucleoside triphosphate hydrolases superfamily protein;zinc knuckle (CCHC-type) family protein;zinc knuckle (CCHC-type) family protein;winged-helix DNA-binding transcription factor family protein;P-loop containing nucleoside triphosphate hydrolases superfamily protein
Chr08	11015336	11035643	20308	na	0/0	0/1	0/1	na	0/0	0/0	0/0	Potri.008G162000;Potri.008G162100;Potri.008G162200;Potri.008G162300;Potri.008G162400	P-loop containing nucleoside triphosphate hydrolases superfamily protein;zinc knuckle (CCHC-type) family protein;zinc knuckle (CCHC-type) family protein;winged-helix DNA-binding transcription factor family protein;P-loop containing nucleoside triphosphate hydrolases superfamily protein
Chr08	11133673	11134788	1116	na	0/0	0/0	0/0	1/1	1/1	1/1	1/1	Potri.008G163500	Agenet domain-containing protein
Chr08	11156739	11159236	2498	TIR hAT	0/1	na	na	na	na	na	na	Potri.008G164000
Chr08	11239540	11242411	2872	na	0/0	na	0/1	na	na	na	na	Potri.008G165000	actin-related protein 9
Chr08	11372517	11374338	1822	na	0/0	0/0	0/0	0/0	0/1	1/1	0/1	Potri.008G166600	cryptochrome 2
Chr08	11397519	11413638	16120	na	na	na	na	na	1/1	1/1	1/1	Potri.008G166900;Potri.008G167000;Potri.008G167100	;Replication factor-A protein 1-related;PIF1 helicase
Chr08	11798672	11804927	6256	na	na	na	0/0	1/1	na	1/1	1/1	Potri.008G172900
Chr08	11799224	11804177	4954	LTR Gypsy	0/1	na	na	na	na	na	na	Potri.008G172900
Chr08	11839176	11843904	4729	LTR Copia	0/0	na	na	na	na	1/1	1/1	Potri.008G173500	Pentatricopeptide repeat (PPR) superfamily protein
Chr08	11961581	11968743	7163	na	0/0	0/0	0/0	0/1	0/1	0/0	1/1	Potri.008G174900	glutathione S-transferase tau 7
Chr08	12043941	12045313	1373	na	0/0	1/1	1/1	0/0	0/0	0/0	0/0	Potri.008G176200	Leucine-rich receptor-like protein kinase family protein
Chr08	12439257	12441210	1954	na	0/0	1/1	1/1	0/0	0/0	0/0	0/0	Potri.008G182600	RNA-binding (RRM/RBD/RNP motifs) family protein
Chr08	12462926	12464909	1984	na	0/0	1/1	1/1	0/0	0/0	0/0	0/0	Potri.008G182800	OSBP(oxysterol binding protein)-related protein 1D
Chr08	12462517	12464440	1924	na	0/1	na	0/0	0/0	0/0	0/0	0/0	Potri.008G182800	OSBP(oxysterol binding protein)-related protein 1D
Chr08	12645677	12646680	1004	na	0/0	na	na	1/1	0/1	0/1	0/1	Potri.008G184500
Chr08	12959996	12961076	1081	na	0/0	1/1	na	na	na	na	na	Potri.008G187800	tryptophan aminotransferase of Arabidopsis 1
Chr08	13027131	13032835	5705	LTR Copia	0/0	na	1/1	na	na	1/1	1/1	Potri.008G188500	cysteine-rich RLK (RECEPTOR-like protein kinase) 2
Chr08	13112701	13121428	8728	na	0/0	na	na	na	na	1/1	1/1	Potri.008G189300
Chr08	13127012	13128398	1387	na	0/0	0/0	0/0	na	na	1/1	1/1	Potri.008G189400	galactinol synthase 4
Chr08	13211203	13214580	3378	na	0/0	na	na	na	na	1/1	na	Potri.008G190300
Chr08	13274354	13285052	10699	na	0/0	1/1	1/1	0/0	0/0	0/0	0/0	Potri.008G191000;Potri.008G191100;Potri.008G191200	MUTS homolog 6;Signal transduction histidine kinase;Pentatricopeptide repeat (PPR) superfamily protein
Chr08	13689081	13691053	1973	na	0/0	0/0	0/0	na	na	1/1	na	Potri.008G196100	dehydroquinate dehydratase, putative / shikimate dehydrogenase, putative
Chr08	13701175	13706502	5328	LTR Gypsy	0/0	1/1	1/1	1/1	1/1	1/1	1/1	Potri.008G196400	RING/U-box superfamily protein
Chr08	13959839	13964196	4358	na	0/0	0/0	0/0	1/1	0/0	0/0	1/1	Potri.008G198900;Potri.008G199000	Mo25 family protein;BSD domain-containing protein
Chr08	14008710	14010711	2002	na	0/0	1/1	1/1	na	na	0/0	0/0	Potri.008G199400	TRAF-like family protein
Chr08	14089683	14094107	4425	TIR hAT	0/0	na	1/1	na	na	na	0/1	Potri.008G200600	P-loop containing nucleoside triphosphate hydrolases superfamily protein
Chr08	14146776	14149149	2374	TIR hAT	0/0	1/1	1/1	1/1	1/1	1/1	1/1	Potri.008G201000
Chr08	14250127	14251129	1003	na	0/0	na	na	1/1	1/1	na	na	Potri.008G202000	ROTUNDIFOLIA like 14
Chr08	14630599	14654796	24198	na	0/0	1/1	na	0/0	0/0	0/0	0/0	Potri.008G203700	PIF1 helicase
Chr08	15015768	15017804	2037	na	0/0	0/0	0/0	0/0	0/0	0/1	0/1	Potri.008G205900	HAD-superfamily hydrolase, subfamily IG, 5-nucleotidase
Chr08	15700201	15706910	6710	LINE L1	0/0	1/1	na	na	na	na	na	Potri.008G207900	zinc ion binding;nucleic acid binding
Chr08	16691887	16706603	14717	na	0/0	0/0	0/0	1/1	na	0/1	1/1	Potri.008G212500	MLP-like protein 423
Chr08	16919314	16921571	2258	LTR Gypsy	0/0	na	na	na	na	na	1/1	Potri.008G213700
Chr08	16942135	16953747	11613	LTR Gypsy	0/0	1/1	na	na	na	1/1	1/1	Potri.008G214000	F-box associated ubiquitination effector family protein
Chr08	17247530	17263897	16368	LTR Copia	0/0	1/1	1/1	na	na	na	na	Potri.008G214700
Chr08	17655152	17663179	8028	na	0/1	0/0	0/0	0/0	na	0/0	0/0	Potri.008G216300	GDSL-like Lipase/Acylhydrolase superfamily protein
Chr08	18338142	18346192	8051	na	0/0	na	1/1	na	na	na	na	Potri.008G219600
Chr08	19339835	19364824	24990	Helitron	0/0	na	na	1/1	na	1/1	1/1	Potri.008G225500;Potri.008G225600;Potri.008G225700	ARM repeat superfamily protein;Mediator complex, subunit Med10;ARM repeat superfamily protein
Chr09	220645	234907	14263	LINE L1	0/0	na	na	1/1	na	1/1	1/1	Potri.009G000300	zinc ion binding;nucleic acid binding
Chr09	237177	238891	1715	LTR Gypsy	0/0	na	na	na	na	1/1	0/1	Potri.009G000400
Chr09	490724	491760	1037	TIR hAT	0/0	1/1	1/1	na	na	na	na	Potri.009G001200	RING-H2 group F2A
Chr09	500160	505521	5362	LTR Gypsy	0/0	1/1	1/1	na	na	na	na	Potri.009G001300	RING-H2 group F2A
Chr09	568003	571652	3650	na	0/0	na	na	1/1	na	1/1	1/1	Potri.009G001600	signal recognition particle binding
Chr09	731708	732854	1147	LTR Gypsy	0/1	0/0	0/0	0/0	0/0	0/0	0/0	Potri.009G002900
Chr09	777714	779604	1891	Helitron	0/1	1/1	na	1/1	1/1	1/1	1/1	Potri.009G003300	Core-2/I-branching beta-1,6-N-acetylglucosaminyltransferase family protein
Chr09	870022	872541	2520	na	0/0	na	na	na	na	1/1	1/1	Potri.009G003600
Chr09	941207	944184	2978	na	0/0	1/1	na	na	na	na	na	Potri.009G004700
Chr09	1068307	1073243	4937	LTR Copia	0/0	1/1	1/1	1/1	1/1	1/1	1/1	Potri.009G005700	CHY-type/CTCHY-type/RING-type Zinc finger protein
Chr09	1100802	1105605	4804	LTR Gypsy	1/1	1/1	1/1	1/1	0/1	1/1	1/1	Potri.009G005900	DNA ligase 1
Chr09	1324496	1341711	17216	na	0/0	na	na	na	1/1	1/1	1/1	Potri.009G007300;Potri.009G007400;Potri.009G007500	Nucleic acid-binding, OB-fold-like protein;PIF1 helicase;
Chr09	1885591	1896226	10636	na	na	na	na	na	na	1/1	na	Potri.009G010500
Chr09	1885880	1887520	1641	LTR Copia	0/1	na	na	na	na	na	na	Potri.009G010500
Chr09	2098920	2100124	1205	Class II unknown	0/0	na	na	na	na	na	1/1	Potri.009G012000	Preprotein translocase Sec, Sec61-beta subunit protein
Chr09	2962504	2977780	15277	LTR Copia	0/1	1/1	1/1	na	na	na	na	Potri.009G018000	zinc knuckle (CCHC-type) family protein
Chr09	2960135	2981839	21705	na	0/0	0/0	0/0	na	na	0/0	0/1	Potri.009G018000	zinc knuckle (CCHC-type) family protein
Chr09	2988084	2996819	8736	na	0/0	1/1	0/0	1/1	1/1	0/1	1/1	Potri.009G018100	LA RNA-binding protein
Chr09	3133287	3134314	1028	na	0/0	0/0	1/1	1/1	1/1	1/1	1/1	Potri.009G019500
Chr09	3337071	3338606	1536	na	0/0	0/1	0/0	0/0	0/0	0/0	0/0	Potri.009G021500;Potri.009G021600	calmodulin 5;5-AMP-activated protein kinase beta-2 subunit protein
Chr09	3448151	3453117	4967	Class II unknown	0/0	1/1	1/1	1/1	1/1	1/1	1/1	Potri.009G022600	Protein kinase superfamily protein
Chr09	3496511	3497592	1082	na	0/0	0/0	0/0	1/1	0/1	1/1	0/1	Potri.009G023300	RING/U-box superfamily protein
Chr09	3684812	3685931	1120	na	0/0	na	1/1	na	na	na	na	Potri.009G025800	Polymerase/histidinol phosphatase-like
Chr09	3735511	3736783	1273	na	0/0	0/0	0/0	0/1	0/0	0/0	1/1	Potri.009G026600	hercules receptor kinase 1
Chr09	4380712	4383212	2501	LTR Gypsy	0/0	1/1	1/1	1/1	na	1/1	1/1	Potri.009G033800
Chr09	4498681	4502047	3367	na	0/0	0/0	0/0	0/0	0/0	na	0/1	Potri.009G035200;Potri.009G035300	;
Chr09	4503691	4507014	3324	na	0/0	0/0	0/0	1/1	1/1	1/1	1/1	Potri.009G035400	receptor lectin kinase
Chr09	4532730	4543923	11194	na	0/0	na	na	1/1	na	1/1	0/1	Potri.009G036100	Concanavalin A-like lectin protein kinase family protein
Chr09	4666033	4667224	1192	na	0/0	0/0	0/1	0/0	0/0	0/0	0/0	Potri.009G038200	Pentatricopeptide repeat (PPR) superfamily protein
Chr09	4759787	4768413	8627	na	0/1	0/0	0/0	1/1	0/0	0/0	0/0	Potri.009G039800;Potri.009G039900;Potri.009G040000	PAR1 protein;PAR1 protein;PAR1 protein
Chr09	4760838	4762637	1800	na	0/0	na	1/1	0/0	0/0	0/0	0/0	Potri.009G039900	PAR1 protein
Chr09	5330693	5332475	1783	na	0/0	0/1	0/0	0/0	0/0	0/0	0/0	Potri.009G047900	Signal recognition particle, SRP54 subunit protein
Chr09	5356583	5380940	24358	na	0/0	0/0	0/0	0/1	0/1	0/1	1/1	Potri.009G048300;Potri.009G048400;Potri.009G048500	Heavy metal transport/detoxification superfamily protein ;Heavy metal transport/detoxification superfamily protein ;sugar transporter 14
Chr09	5432705	5434446	1742	na	0/0	na	0/0	1/1	na	1/1	1/1	Potri.009G049300	Bifunctional inhibitor/lipid-transfer protein/seed storage 2S albumin superfamily protein
Chr09	5749265	5750660	1396	na	0/0	0/0	0/0	0/0	0/1	0/0	1/1	Potri.009G053600	Tetratricopeptide repeat (TPR)-like superfamily protein
Chr09	5808126	5809825	1700	LTR Copia	0/1	1/1	1/1	1/1	1/1	1/1	1/1	Potri.009G054400	RNA-binding (RRM/RBD/RNP motifs) family protein
Chr09	6185423	6198143	12721	na	0/0	1/1	1/1	1/1	1/1	1/1	1/1	Potri.009G059500;Potri.009G059600;Potri.009G059700	PHD finger family protein;RNA binding;PHD finger family protein
Chr09	6631832	6632902	1071	TIR hAT	0/1	1/1	1/1	1/1	1/1	1/1	1/1	Potri.009G065700
Chr09	6657979	6669915	11937	na	0/0	0/0	na	na	0/1	1/1	0/1	Potri.009G066200;Potri.009G066300	cytochrome P450, family 705, subfamily A, polypeptide 32;cytochrome P450, family 705, subfamily A, polypeptide 32
Chr09	7017264	7023684	6421	na	0/0	na	0/0	na	na	1/1	0/1	Potri.009G071300;Potri.009G071400;Potri.009G071500	ribosomal protein S15A E;ribosomal protein S15A E;
Chr09	7087408	7088696	1289	na	0/0	na	na	1/1	na	1/1	1/1	Potri.009G072500	Small nuclear ribonucleoprotein family protein
Chr09	7142151	7144366	2216	na	0/0	na	na	1/1	1/1	1/1	1/1	Potri.009G073100
Chr09	7261449	7269903	8455	na	0/0	na	na	na	na	1/1	1/1	Potri.009G074700	Phosphatidate cytidylyltransferase family protein
Chr09	7458936	7460210	1275	TIR hAT	0/0	1/1	1/1	1/1	1/1	1/1	1/1	Potri.009G077400	UDP-Glycosyltransferase superfamily protein
Chr09	7650048	7651250	1203	Class II unknown	0/0	1/1	na	na	na	na	na	Potri.009G080000	global transcription factor group E7
Chr09	7816291	7820899	4609	na	0/0	0/0	0/0	1/1	0/1	1/1	0/1	Potri.009G082700	branched-chain amino acid transaminase 2
Chr09	7824318	7833547	9230	na	0/0	na	na	1/1	na	1/1	na	Potri.009G082900	pathogenesis-related gene 1
Chr09	7837354	7853137	15784	na	0/0	0/1	na	1/1	1/1	0/1	1/1	Potri.009G083000;Potri.009G083100;Potri.009G083200	CAP (Cysteine-rich secretory proteins, Antigen 5, and Pathogenesis-related 1 protein) superfamily protein;CAP (Cysteine-rich secretory proteins, Antigen 5, and Pathogenesis-related 1 protein) superfamily protein;
Chr09	7901467	7904012	2546	na	0/0	na	1/1	na	na	0/0	0/0	Potri.009G084300	tRNA synthetase class II (D, K and N) family protein
Chr09	8357315	8374723	17409	LTR Gypsy	0/0	1/1	1/1	1/1	1/1	1/1	1/1	Potri.009G091500	LRR and NB-ARC domains-containing disease resistance protein
Chr09	8576543	8600799	24257	na	0/0	0/1	1/1	1/1	0/1	0/1	1/1	Potri.009G095100;Potri.009G095200;Potri.009G095300	UDP-Glycosyltransferase superfamily protein;UDP-glucosyl transferase 84B1;UDP-Glycosyltransferase superfamily protein
Chr09	8626434	8629346	2913	na	0/0	na	na	na	na	1/1	1/1	Potri.009G095500	UDP-glucosyl transferase 84B1
Chr09	8674188	8676933	2746	na	0/0	0/0	0/0	1/1	na	0/1	0/1	Potri.009G096100
Chr09	8786351	8791750	5400	na	0/1	0/0	0/0	0/0	0/0	0/0	0/0	Potri.009G098200;Potri.009G098300	don-glucosyltransferase 1;UDP-glucosyl transferase 73B5
Chr09	8813852	8814909	1058	TIR hAT	0/0	1/1	na	na	na	na	na	Potri.009G098900
Chr09	9011418	9012857	1440	TIR hAT	na	na	na	1/1	na	1/1	1/1	Potri.009G102100	Protein of unknown function (DUF1645)
Chr09	9131982	9138872	6891	na	0/0	0/0	0/0	na	na	0/1	0/1	Potri.009G103900;Potri.009G104000	;alpha/beta-Hydrolases superfamily protein
Chr09	9134300	9140914	6615	na	0/0	na	1/1	na	na	na	na	Potri.009G104100	alpha/beta-Hydrolases superfamily protein
Chr09	9149715	9154058	4344	na	0/0	1/1	1/1	0/0	na	0/0	0/0	Potri.009G104400	alpha/beta-Hydrolases superfamily protein
Chr09	9227692	9233038	5347	na	0/0	0/0	0/0	1/1	1/1	na	na	Potri.009G105700;Potri.009G105800	CDPK-related kinase;
Chr09	9325151	9334906	9756	na	0/0	na	na	0/1	0/1	0/1	0/1	Potri.009G107300;Potri.009G107400	methyl esterase 10;2-oxoglutarate (2OG) and Fe(II)-dependent oxygenase superfamily protein
Chr09	9390145	9395783	5639	LTR	0/1	0/0	0/0	0/0	0/0	0/0	0/0	Potri.009G108600;Potri.009G108700;Potri.009G108800	cytochrome P450, family 82, subfamily C, polypeptide 4;cytochrome b6f complex subunit (petM), putative;cytochrome P450, family 82, subfamily C, polypeptide 4
Chr09	9410632	9417846	7215	na	0/0	0/0	0/0	0/1	0/1	0/1	0/1	Potri.009G109400	extra-large G-protein 1
Chr09	9542765	9550513	7749	na	0/0	na	1/1	na	na	na	na	Potri.009G111900
Chr09	9690433	9691450	1018	na	0/0	1/1	0/1	0/0	0/0	0/0	0/0	Potri.009G114000;Potri.009G114100	CLP protease proteolytic subunit 6;
Chr09	9718805	9722146	3342	na	0/0	1/1	1/1	0/1	0/1	na	0/1	Potri.009G114700;Potri.009G114800	;
Chr09	10477271	10478403	1133	na	0/0	0/0	0/0	1/1	1/1	1/1	1/1	Potri.009G127100	SAUR-like auxin-responsive protein family
Chr09	10498292	10503420	5129	na	0/0	0/1	0/1	0/1	0/1	0/1	0/1	Potri.009G127600	SAUR-like auxin-responsive protein family
Chr09	10628525	10630460	1936	na	0/0	1/1	1/1	1/1	1/1	1/1	1/1	Potri.009G130400	Amidase family protein
Chr09	10981438	10982810	1373	Helitron	0/0	1/1	1/1	na	1/1	1/1	1/1	Potri.009G136600	plasma membrane intrinsic protein 3
Chr09	11283316	11289716	6401	na	0/1	1/1	1/1	na	na	1/1	na	Potri.009G141800;Potri.009G141900;Potri.009G142000	basic chitinase;Arabidopsis protein of unknown function (DUF241);basic chitinase
Chr09	11291768	11311887	20120	na	0/0	0/0	0/0	1/1	1/1	1/1	0/1	Potri.009G142100;Potri.009G142200;Potri.009G142300	basic chitinase;basic chitinase;basic chitinase
Chr09	11358562	11362391	3830	na	0/0	1/1	1/1	0/0	0/0	0/0	0/0	Potri.009G143000	NAD(P)-binding Rossmann-fold superfamily protein
Chr09	11380841	11382550	1710	Helitron	0/0	na	1/1	na	na	na	na	Potri.009G143300	lysm domain GPI-anchored protein 2 precursor
Chr09	11468931	11470028	1098	na	0/0	1/1	na	na	1/1	0/0	0/0	Potri.009G144900	Jojoba acyl CoA reductase-related male sterility protein
Chr09	11875934	11878663	2730	na	0/0	0/1	0/0	0/0	0/0	0/0	0/0	Potri.009G150700	Lecithin:cholesterol acyltransferase family protein
Chr09	11934808	11947184	12377	na	0/1	0/1	1/1	na	0/1	na	0/1	Potri.009G152100;Potri.009G152200	;nine-cis-epoxycarotenoid dioxygenase 4
Chr09	12004233	12006471	2239	na	0/0	0/1	0/1	na	0/0	0/0	0/0	Potri.009G153600	aldehyde oxidase 2
Chr09	12031809	12035847	4039	LTR Gypsy	0/1	na	na	na	na	na	na	Potri.009G154000	Glycosyl hydrolase family protein
Chr09	12036156	12038122	1967	na	0/0	na	na	0/0	na	na	0/1	Potri.009G154000	Glycosyl hydrolase family protein
Chr09	12051186	12062411	11226	na	0/0	na	na	na	0/1	0/1	0/1	Potri.009G154200;Potri.009G154300;Potri.009G154400;Potri.009G154500	germin-like protein 9;wall associated kinase-like 2;;wall-associated kinase 2
Chr09	12086787	12088139	1353	na	0/0	na	na	na	na	1/1	1/1	Potri.009G155100
Chr09	12157802	12159367	1566	Class II unknown	0/1	1/1	1/1	1/1	na	1/1	1/1	Potri.009G156300;Potri.009G156400	;molybdopterin biosynthesis CNX1 protein / molybdenum cofactor biosynthesis enzyme CNX1 (CNX1)
Chr09	12196374	12198830	2457	LTR Gypsy	0/0	na	1/1	na	na	na	na	Potri.009G157000	NADH:cytochrome B5 reductase 1
Chr09	12202948	12213454	10507	TIR CACTA	0/0	0/0	0/0	1/1	na	0/1	0/1	Potri.009G157100;Potri.009G157200	germin-like protein subfamily 2 member 2 precursor;wall associated kinase-like 2
Chr09	12214553	12215630	1078	na	0/0	0/1	1/1	na	0/0	0/0	0/0	Potri.009G157300	Protein kinase superfamily protein
Chr09	12324463	12328988	4526	na	0/0	0/0	0/0	0/0	1/1	1/1	0/0	Potri.009G159400;Potri.009G159500	PIN domain-like family protein;RNA-binding (RRM/RBD/RNP motifs) family protein
Chr09	12477605	12478631	1027	na	0/0	0/0	0/0	0/1	1/1	0/1	1/1	Potri.009G162500	Coiled-coil domain-containing protein 55 (DUF2040)
Chr09	12511798	12512955	1158	na	0/0	0/0	0/0	1/1	1/1	1/1	1/1	Potri.009G163300	sec23/sec24 transport family protein
Chr09	12604179	12606329	2151	Helitron	0/0	1/1	1/1	1/1	1/1	1/1	1/1	Potri.009G164800
Chr09	12694529	12699609	5081	LTR Copia	0/1	1/1	na	1/1	1/1	1/1	1/1	Potri.009G166700;Potri.009G166800	;Plant regulator RWP-RK family protein
Chr09	12743674	12745598	1925	na	0/0	0/0	0/0	0/0	0/1	0/0	0/0	Potri.009G167200;Potri.009G167300	;Tetratricopeptide repeat (TPR)-like superfamily protein
Chr09	12902483	12907819	5337	na	0/0	1/1	1/1	na	na	na	na	Potri.009G170200;Potri.009G170300	Concanavalin A-like lectin protein kinase family protein;Mitochondrial transcription termination factor family protein
Chr10	180762	181814	1053	na	0/0	1/1	1/1	na	na	na	na	Potri.010G001500	Protein kinase superfamily protein
Chr10	793390	797983	4594	LTR Copia	0/0	na	na	na	0/1	na	na	Potri.010G007500	Kunitz family trypsin and protease inhibitor protein
Chr10	1506099	1529753	23655	LTR Gypsy	0/0	na	na	na	na	1/1	1/1	Potri.010G011500;Potri.010G011600	;AICARFT/IMPCHase bienzyme family protein
Chr10	1719685	1721884	2200	na	0/0	na	na	na	na	1/1	1/1	Potri.010G013800	zinc ion binding;nucleic acid binding
Chr10	1770411	1771610	1200	na	0/0	na	0/0	0/0	0/0	0/0	0/1	Potri.010G014200	ARM repeat superfamily protein
Chr10	2121841	2128397	6557	LTR Gypsy	0/0	na	1/1	na	na	na	na	Potri.010G016300	Raffinose synthase family protein
Chr10	2121635	2132120	10486	LTR Gypsy	0/0	0/0	0/0	1/1	1/1	1/1	1/1	Potri.010G016300;Potri.010G016400	Raffinose synthase family protein;Raffinose synthase family protein
Chr10	2341131	2345303	4173	na	0/1	na	na	na	na	na	na	Potri.010G017800	S-locus lectin protein kinase family protein
Chr10	2974982	2977989	3008	TIR PIF/Harbinger	0/0	na	0/1	1/1	0/1	1/1	0/1	Potri.010G021200
Chr10	3048564	3055087	6524	LTR Gypsy	0/0	0/0	0/0	1/1	1/1	1/1	1/1	Potri.010G021700
Chr10	3122656	3136554	13899	na	0/0	na	na	na	na	1/1	na	Potri.010G022200
Chr10	3379971	3383243	3273	na	0/0	1/1	1/1	0/0	na	0/0	0/0	Potri.010G024000;Potri.010G024100	;Mitochondrial substrate carrier family protein
Chr10	3454556	3456370	1815	na	0/0	0/0	0/0	na	na	1/1	1/1	Potri.010G024300	glutathione S-transferase phi 8
Chr10	4302722	4316803	14082	LTR Copia	0/0	1/1	1/1	0/0	0/0	0/0	0/0	Potri.010G029800	ribonucleotide reductase 2A
Chr10	4421154	4424381	3228	TIR CACTA	0/0	na	na	1/1	na	1/1	1/1	Potri.010G030400
Chr10	5114102	5118994	4893	LINE L1	0/0	na	na	na	na	na	1/1	Potri.010G032500	zinc ion binding;nucleic acid binding
Chr10	5733851	5753300	19450	LTR Gypsy	0/0	1/1	1/1	1/1	na	1/1	na	Potri.010G033600
Chr10	6307628	6308798	1171	TIR hAT	0/0	1/1	1/1	na	na	na	na	Potri.010G036600	Phototropic-responsive NPH3 family protein
Chr10	6537445	6539185	1741	na	0/0	1/1	1/1	0/0	na	0/0	0/0	Potri.010G038400	pyruvate dehydrogenase complex E1 alpha subunit
Chr10	6526686	6535939	9254	LTR Gypsy	0/0	na	na	na	na	1/1	na	Potri.010G038400	pyruvate dehydrogenase complex E1 alpha subunit
Chr10	6620482	6624789	4308	na	0/0	na	0/1	na	na	0/1	0/1	Potri.010G039100	cofactor assembly of complex C
Chr10	7327559	7328736	1178	na	0/0	0/0	0/0	0/0	1/1	0/0	0/1	Potri.010G042500	RNA-binding CRS1 / YhbY (CRM) domain-containing protein
Chr10	7391347	7392781	1435	na	0/0	1/1	1/1	na	na	na	na	Potri.010G043100
Chr10	7441976	7448741	6766	na	0/0	0/1	0/1	1/1	na	0/1	0/1	Potri.010G043600;Potri.010G043700	S-adenosyl-L-methionine-dependent methyltransferases superfamily protein;cysteine-rich RLK (RECEPTOR-like protein kinase) 2
Chr10	7925848	7940713	14866	na	0/1	0/1	0/1	0/1	0/1	0/1	1/1	Potri.010G048300;Potri.010G048400	Melibiase family protein;Melibiase family protein
Chr10	7946948	7948200	1253	Class II unknown	0/0	na	na	1/1	1/1	1/1	1/1	Potri.010G048500	O-fucosyltransferase family protein
Chr10	8575754	8594568	18815	na	0/0	1/1	1/1	1/1	0/1	0/0	1/1	Potri.010G056200;Potri.010G056300	;HXXXD-type acyl-transferase family protein
Chr10	8608792	8611754	2963	na	0/0	0/0	0/0	1/1	1/1	0/1	1/1	Potri.010G056500	DEAD/DEAH box RNA helicase family protein
Chr10	8839996	8859118	19123	na	0/0	na	na	na	0/1	0/1	0/1	Potri.010G059700;Potri.010G059800	DC1 domain-containing protein;DC1 domain-containing protein
Chr10	8859208	8867847	8640	na	0/0	1/1	1/1	0/1	na	0/1	0/1	Potri.010G059800;Potri.010G059900	DC1 domain-containing protein;DC1 domain-containing protein
Chr10	8885168	8891315	6148	na	0/0	na	na	na	na	1/1	1/1	Potri.010G060100	DC1 domain-containing protein
Chr10	8966205	8981470	15266	na	0/0	0/0	0/0	na	na	na	1/1	Potri.010G061200;Potri.010G061300;Potri.010G061400	glutathione S-transferase tau 7;glutathione S-transferase tau 5;glutathione S-transferase tau 7
Chr10	8968497	8983486	14990	na	0/0	0/1	1/1	na	na	1/1	1/1	Potri.010G061300;Potri.010G061400	glutathione S-transferase tau 5;glutathione S-transferase tau 7
Chr10	8978327	8986230	7904	LTR Gypsy	0/0	0/0	0/0	0/1	0/1	0/0	0/0	Potri.010G061400;Potri.010G061500;Potri.010G061600	glutathione S-transferase tau 7;glutathione S-transferase TAU 10;glutathione S-transferase tau 7
Chr10	8986644	8992279	5636	na	0/1	0/0	0/0	0/0	1/1	0/1	0/1	Potri.010G061600;Potri.010G061700	glutathione S-transferase tau 7;glutathione S-transferase tau 7
Chr10	9059722	9064563	4842	na	0/0	0/0	0/0	1/1	1/1	1/1	1/1	Potri.010G062500	myosin XI B
Chr10	9062806	9063927	1122	na	0/0	1/1	1/1	na	na	na	na	Potri.010G062500	myosin XI B
Chr10	9177719	9184647	6929	na	0/0	0/0	0/0	0/1	0/1	0/0	1/1	Potri.010G064100;Potri.010G064200	Surfeit locus protein 6;AWPM-19-like family protein
Chr10	9862834	9868543	5710	na	0/0	1/1	0/1	na	na	0/0	0/0	Potri.010G071900
Chr10	9969869	9973816	3948	na	0/0	1/1	0/1	0/0	na	0/0	0/0	Potri.010G073100	2-oxoglutarate (2OG) and Fe(II)-dependent oxygenase superfamily protein
Chr10	10247076	10248167	1092	Class II unknown	0/0	na	1/1	1/1	na	1/1	1/1	Potri.010G076500	Polyketide cyclase/dehydrase and lipid transport superfamily protein
Chr10	10254564	10256058	1495	na	0/0	0/0	0/0	0/1	0/0	0/0	1/1	Potri.010G076600	NADH:ubiquinone oxidoreductase intermediate-associated protein 30
Chr10	10316507	10321186	4680	TIR hAT	0/0	1/1	1/1	0/0	na	0/0	na	Potri.010G078000;Potri.010G078100	;
Chr10	10681689	10682811	1123	na	0/0	1/1	1/1	0/0	0/0	0/0	0/0	Potri.010G080700	Pyruvate kinase family protein
Chr10	10808963	10811326	2364	TIR hAT	0/0	1/1	1/1	na	na	na	1/1	Potri.010G081900	Leucine-rich repeat protein kinase family protein
Chr10	11030828	11035417	4590	LTR Copia	0/0	na	0/0	1/1	na	na	0/1	Potri.010G084500	cupin family protein
Chr10	11199298	11211367	12070	na	0/0	1/1	0/1	na	na	na	na	Potri.010G088000	Survival protein SurE-like phosphatase/nucleotidase
Chr10	11206363	11219426	13064	na	0/0	1/1	0/0	na	na	0/1	1/1	Potri.010G088000;Potri.010G088100	Survival protein SurE-like phosphatase/nucleotidase;Survival protein SurE-like phosphatase/nucleotidase
Chr10	11263147	11264427	1281	na	0/0	1/1	na	na	na	na	na	Potri.010G088900	amine oxidase 1
Chr10	11484074	11486891	2818	na	0/0	1/1	0/1	0/0	0/0	0/0	0/0	Potri.010G091400
Chr10	11487817	11492488	4672	na	0/0	0/0	0/0	0/0	0/0	0/1	0/0	Potri.010G091400
Chr10	11647592	11648747	1156	na	0/0	0/0	0/0	0/1	0/1	1/1	0/1	Potri.010G093600	sucrose transporter 2
Chr10	11948884	11950016	1133	na	0/0	na	na	1/1	1/1	1/1	1/1	Potri.010G097600	glutaredoxin-related
Chr10	12164066	12165876	1811	na	0/0	na	na	1/1	1/1	1/1	1/1	Potri.010G100000	TAPETUM 1
Chr10	12164368	12167285	2918	na	0/0	na	1/1	na	na	0/0	0/0	Potri.010G100000	TAPETUM 1
Chr10	12321736	12326367	4632	na	0/0	na	1/1	na	0/0	na	na	Potri.010G102200	anthranilate synthase beta subunit 1
Chr10	12525884	12548086	22203	na	0/0	0/0	0/0	0/1	0/1	0/1	0/1	Potri.010G104800;Potri.010G104900;Potri.010G105000;Potri.010G105100	S-adenosyl-L-methionine-dependent methyltransferases superfamily protein;RNA-dependent RNA polymerase 1;semialdehyde dehydrogenase family protein;Sec14p-like phosphatidylinositol transfer family protein
Chr10	12565117	12571701	6585	na	0/0	0/0	0/0	1/1	1/1	1/1	1/1	Potri.010G105400	Sec14p-like phosphatidylinositol transfer family protein
Chr10	12822613	12827552	4940	na	0/0	0/1	1/1	na	na	na	1/1	Potri.010G108900	PLANT CADMIUM RESISTANCE 2
Chr10	13083631	13084818	1188	na	0/0	1/1	1/1	0/0	0/0	0/0	0/0	Potri.010G112300
Chr10	13236778	13241608	4831	LTR Copia	0/1	1/1	1/1	1/1	1/1	1/1	1/1	Potri.010G114000	myb domain protein 4
Chr10	13599105	13600650	1546	na	0/0	0/0	0/0	0/1	1/1	1/1	0/1	Potri.010G118600;Potri.010G118700	cytochrome P450, family 96, subfamily A, polypeptide 5;Zinc finger C-x8-C-x5-C-x3-H type family protein
Chr10	13616455	13617806	1352	na	0/0	na	0/0	1/1	1/1	1/1	1/1	Potri.010G119000	response regulator 2
Chr10	13687351	13688677	1327	TIR hAT	0/0	1/1	1/1	na	na	0/0	0/0	Potri.010G119800
Chr10	13766217	13777699	11483	na	0/1	1/1	0/0	na	1/1	na	0/0	Potri.010G120800;Potri.010G120900	Protein kinase superfamily protein;Protein kinase superfamily protein
Chr10	13787008	13793529	6522	na	0/0	0/1	1/1	0/0	0/0	0/1	0/0	Potri.010G121100;Potri.010G121200	Protein kinase superfamily protein;Protein kinase superfamily protein
Chr10	13788034	13794308	6275	na	0/1	0/0	0/0	na	na	0/0	0/0	Potri.010G121100;Potri.010G121200	Protein kinase superfamily protein;Protein kinase superfamily protein
Chr10	13794701	13801182	6482	na	0/0	0/0	0/0	0/1	0/0	0/1	1/1	Potri.010G121200;Potri.010G121300;Potri.010G121400;Potri.010G121500	Protein kinase superfamily protein;;Protein kinase superfamily protein;NAD+ transporter 2
Chr10	14242933	14244519	1587	Helitron	0/0	1/1	1/1	1/1	1/1	1/1	1/1	Potri.010G126500	Glycolipid transfer protein (GLTP) family protein
Chr10	14339297	14340641	1345	na	0/0	na	0/0	1/1	0/0	0/1	1/1	Potri.010G128100	Plasma-membrane choline transporter family protein
Chr10	14337003	14346113	9111	na	0/0	1/1	na	na	0/0	0/0	0/0	Potri.010G128100	Plasma-membrane choline transporter family protein
Chr10	14783668	14797711	14044	na	0/0	0/1	0/1	0/0	0/0	na	0/0	Potri.010G133200;Potri.010G133300	brassinosteroid-responsive RING-H2;brassinosteroid-responsive RING-H2
Chr10	14828592	14829592	1001	TIR Mutator	0/0	0/1	1/1	na	na	na	na	Potri.010G133800	aminoalcoholphosphotransferase 1
Chr10	14859996	14865136	5141	na	0/0	0/1	1/1	1/1	1/1	1/1	1/1	Potri.010G134400	Phosphoribulokinase / Uridine kinase family
Chr10	14975280	14977304	2025	Helitron	0/0	1/1	1/1	1/1	1/1	1/1	1/1	Potri.010G136100	basic helix-loop-helix (bHLH) DNA-binding superfamily protein
Chr10	15102612	15103841	1230	na	0/0	0/0	1/1	1/1	0/1	0/0	0/0	Potri.010G138300	Translin family protein
Chr10	15106227	15120538	14312	na	0/1	na	0/0	0/0	0/0	0/0	0/0	Potri.010G138400;Potri.010G138500	P-loop containing nucleoside triphosphate hydrolases superfamily protein;P-loop containing nucleoside triphosphate hydrolases superfamily protein
Chr10	15444807	15450911	6105	LTR Gypsy	0/1	1/1	1/1	1/1	1/1	1/1	1/1	Potri.010G143300
Chr10	15525033	15527106	2074	TIR hAT	0/0	1/1	1/1	na	1/1	na	1/1	Potri.010G144800
Chr10	15576475	15577607	1133	na	0/0	0/1	1/1	0/0	0/0	0/0	0/0	Potri.010G145900	phytochrome B
Chr10	15948718	15950314	1597	na	0/0	0/0	0/0	1/1	1/1	1/1	1/1	Potri.010G151000;Potri.010G151100	heat stable protein 1;
Chr10	15966691	15968764	2074	na	0/0	0/0	0/0	1/1	1/1	1/1	1/1	Potri.010G151400	lipoamide dehydrogenase 2
Chr10	16053639	16058946	5308	na	0/0	0/0	0/0	0/0	1/1	0/1	0/1	Potri.010G152700	ARM repeat superfamily protein
Chr10	16285538	16287745	2208	LTR Gypsy	0/0	na	na	na	na	1/1	na	Potri.010G155500
Chr10	16314603	16319688	5086	LTR Copia	0/0	1/1	1/1	1/1	1/1	1/1	1/1	Potri.010G155800	Leucine-rich repeat transmembrane protein kinase
Chr10	16320768	16322119	1352	na	0/0	0/0	0/0	na	0/1	0/1	0/0	Potri.010G155800	Leucine-rich repeat transmembrane protein kinase
Chr10	16322249	16330728	8480	LTR Gypsy	0/0	na	na	na	1/1	1/1	na	Potri.010G155900;Potri.010G156000	Tetratricopeptide repeat (TPR)-like superfamily protein;
Chr10	16601791	16603076	1286	na	0/0	1/1	1/1	0/0	1/1	0/0	0/0	Potri.010G160100	WRKY DNA-binding protein 57
Chr10	16622989	16628395	5407	LTR Gypsy	0/1	na	na	na	na	na	na	Potri.010G160300
Chr10	16802357	16804856	2500	na	0/0	0/0	0/0	0/0	0/1	0/0	0/0	Potri.010G163300
Chr10	16887627	16888702	1076	na	0/0	0/0	1/1	1/1	0/1	0/0	1/1	Potri.010G164900	EXS (ERD1/XPR1/SYG1) family protein
Chr10	16895105	16898795	3691	na	0/0	0/0	na	na	na	na	1/1	Potri.010G165200	Rubisco methyltransferase family protein
Chr10	16900313	16903617	3305	na	0/0	na	na	na	na	na	1/1	Potri.010G165200	Rubisco methyltransferase family protein
Chr10	16937613	16939343	1731	na	0/0	1/1	1/1	1/1	1/1	1/1	1/1	Potri.010G165800	EXS (ERD1/XPR1/SYG1) family protein
Chr10	16940034	16943901	3868	LTR Copia	0/0	1/1	1/1	1/1	1/1	1/1	1/1	Potri.010G165800	EXS (ERD1/XPR1/SYG1) family protein
Chr10	16981723	16982745	1023	na	0/0	1/1	0/0	na	na	na	0/0	Potri.010G166900	cation/H+ exchanger 20
Chr10	17244021	17245472	1452	na	0/0	na	na	na	na	na	1/1	Potri.010G171000	Protein of unknown function (DUF793)
Chr10	17364073	17374421	10349	na	0/1	na	na	na	na	na	0/0	Potri.010G172800	Cation efflux family protein
Chr10	17369143	17377643	8501	na	0/0	0/1	0/1	0/1	na	0/0	1/1	Potri.010G172800;Potri.010G172900	Cation efflux family protein;Cation efflux family protein
Chr10	17496867	17501641	4775	LTR Copia	0/1	1/1	na	1/1	1/1	1/1	1/1	Potri.010G174400	organic cation/carnitine transporter 3
Chr10	17804052	17809245	5194	LTR Copia	0/0	na	na	na	na	1/1	na	Potri.010G179300
Chr10	17841513	17845667	4155	na	0/0	0/1	0/1	na	na	na	na	Potri.010G179700	PEBP (phosphatidylethanolamine-binding protein) family protein
Chr10	17843683	17856066	12384	na	0/0	0/0	na	0/1	0/0	0/1	0/1	Potri.010G179800;Potri.010G179900	chromatin assembly factor-1 (FASCIATA1) (FAS1);PEBP (phosphatidylethanolamine-binding protein) family protein
Chr10	17847909	17859743	11835	na	0/0	0/1	0/1	na	na	na	na	Potri.010G179800;Potri.010G179900;Potri.010G180000	chromatin assembly factor-1 (FASCIATA1) (FAS1);PEBP (phosphatidylethanolamine-binding protein) family protein;HXXXD-type acyl-transferase family protein
Chr10	17861624	17863083	1460	na	0/0	1/1	na	na	na	0/0	na	Potri.010G180000	HXXXD-type acyl-transferase family protein
Chr10	17883610	17884970	1361	na	0/0	0/0	0/0	0/0	0/0	0/1	0/0	Potri.010G180300	Cysteine proteinases superfamily protein
Chr10	18095298	18098434	3137	na	0/0	0/0	0/0	1/1	1/1	1/1	1/1	Potri.010G183800	chromatin remodeling 42
Chr10	18162001	18163834	1834	Helitron	0/0	1/1	1/1	1/1	na	na	1/1	Potri.010G184500	ferritin 2
Chr10	18897046	18900379	3334	na	0/0	0/0	0/0	0/1	0/1	0/1	0/1	Potri.010G195200	Protein of unknown function (DUF620)
Chr10	18925022	18926363	1342	na	0/0	0/1	0/1	0/0	na	na	0/0	Potri.010G195800
Chr10	18981112	18982212	1101	na	0/0	1/1	1/1	0/1	0/1	0/0	na	Potri.010G196600	subtilase family protein
Chr10	19390293	19392099	1807	na	0/0	0/0	0/0	1/1	1/1	1/1	1/1	Potri.010G202300	SCARECROW-like 14
Chr10	19569739	19578175	8437	na	0/0	na	na	0/1	1/1	1/1	1/1	Potri.010G204700	Uncharacterised protein family (UPF0497)
Chr10	19669031	19670641	1611	na	0/0	0/0	0/0	1/1	0/1	1/1	1/1	Potri.010G206000	Prenyltransferase family protein
Chr10	19856447	19857555	1109	na	0/0	0/0	0/0	0/0	0/1	0/0	0/0	Potri.010G209100	2-oxoglutarate dehydrogenase, E1 component
Chr10	19896757	19899049	2293	na	0/0	0/1	0/1	0/0	na	0/0	0/0	Potri.010G209600	Domain of unknown function (DUF966)
Chr10	19936810	19945361	8552	na	0/0	0/0	0/0	0/0	0/1	0/1	0/1	Potri.010G210400;Potri.010G210500;Potri.010G210600;Potri.010G210700;Potri.010G210800	Protein of unknown function (DUF674);Protein of unknown function (DUF674);Protein of unknown function (DUF674);;Protein of unknown function (DUF674)
Chr10	19939583	19945369	5787	na	0/0	0/1	1/1	1/1	na	na	0/0	Potri.010G210500;Potri.010G210600;Potri.010G210700;Potri.010G210800	Protein of unknown function (DUF674);Protein of unknown function (DUF674);;Protein of unknown function (DUF674)
Chr10	20067675	20069017	1343	na	0/0	0/0	0/0	0/0	0/0	0/1	0/0	Potri.010G212400	exocyst subunit exo70 family protein H2
Chr10	20178416	20184138	5723	na	0/0	1/1	1/1	0/1	0/1	0/1	1/1	Potri.010G213900;Potri.010G214000	Histone superfamily protein;Histone superfamily protein
Chr10	20446862	20451220	4359	na	0/0	1/1	1/1	0/0	0/0	0/0	0/0	Potri.010G218200	Noc2p family
Chr10	20475676	20477640	1965	Helitron	0/0	1/1	1/1	1/1	na	1/1	1/1	Potri.010G218700	GTP binding Elongation factor Tu family protein
Chr10	20816051	20823214	7164	na	0/0	1/1	1/1	0/1	1/1	0/0	0/0	Potri.010G224100;Potri.010G224200	PHE ammonia lyase 1;PHE ammonia lyase 1
Chr10	21144044	21145296	1253	na	0/0	0/0	0/0	1/1	1/1	1/1	1/1	Potri.010G228800	kow domain-containing transcription factor 1
Chr10	21140960	21144032	3073	na	0/0	0/0	0/1	0/0	0/0	0/0	0/0	Potri.010G228800	kow domain-containing transcription factor 1
Chr10	21354899	21357449	2551	na	0/0	0/1	1/1	0/0	0/0	0/0	0/0	Potri.010G232200	dual specificity protein phosphatase (DsPTP1) family protein
Chr10	21593071	21594189	1119	na	0/0	1/1	1/1	0/1	0/1	0/1	0/1	Potri.010G236000
Chr10	21691194	21692354	1161	TIR hAT	0/0	1/1	1/1	1/1	1/1	1/1	1/1	Potri.010G237900	GHMP kinase family protein
Chr10	21739745	21743735	3991	na	0/1	0/0	0/0	0/0	0/0	0/0	0/0	Potri.010G238500;Potri.010G238600	4-phosphopantetheinyl transferase superfamily;
Chr10	21769530	21770662	1133	na	0/0	0/0	0/0	1/1	0/0	0/1	1/1	Potri.010G239500;Potri.010G239600	Polynucleotidyl transferase, ribonuclease H-like superfamily protein;Polynucleotidyl transferase, ribonuclease H-like superfamily protein
Chr10	21836580	21838206	1627	Helitron	0/0	na	na	1/1	na	na	1/1	Potri.010G241300	pentatricopeptide (PPR) repeat-containing protein
Chr10	21869292	21870351	1060	TIR hAT	1/1	1/1	1/1	1/1	1/1	1/1	1/1	Potri.010G242000
Chr10	21958949	21961426	2478	na	0/0	na	1/1	1/1	1/1	1/1	1/1	Potri.010G244200;Potri.010G244300	Haloacid dehalogenase-like hydrolase (HAD) superfamily protein;Haloacid dehalogenase-like hydrolase (HAD) superfamily protein
Chr10	22021705	22023825	2121	na	0/0	0/0	0/0	0/1	1/1	1/1	1/1	Potri.010G245300	3-oxo-5-alpha-steroid 4-dehydrogenase family protein
Chr10	22036761	22038241	1481	na	0/0	0/0	0/0	1/1	1/1	1/1	1/1	Potri.010G245900	HSP20-like chaperones superfamily protein
Chr10	22189513	22210883	21371	na	0/0	na	na	0/1	0/0	0/1	0/0	Potri.010G248600;Potri.010G248700;Potri.010G248800;Potri.010G248900	;uridylyltransferase-related;;Tyrosyl-tRNA synthetase, class Ib, bacterial/mitochondrial
Chr10	22380603	22381649	1047	TIR hAT	0/0	1/1	1/1	1/1	1/1	1/1	1/1	Potri.010G252300	Pyridoxamine 5-phosphate oxidase family protein
Chr11	159227	160379	1153	na	0/0	1/1	1/1	na	na	na	na	Potri.011G002600	MATE efflux family protein
Chr11	171337	185626	14290	na	0/0	0/1	1/1	1/1	1/1	0/1	1/1	Potri.011G002700;Potri.011G002800	MATE efflux family protein;MATE efflux family protein
Chr11	438770	442913	4144	na	0/0	0/1	1/1	na	1/1	1/1	0/1	Potri.011G005500
Chr11	464351	465377	1027	na	0/0	0/0	0/0	0/0	0/0	1/1	0/0	Potri.011G005700	LRR and NB-ARC domains-containing disease resistance protein
Chr11	903135	907026	3892	LTR Copia	0/0	0/0	na	na	na	1/1	1/1	Potri.011G011500
Chr11	985272	996335	11064	Helitron	0/0	na	0/1	na	na	na	na	Potri.011G012400;Potri.011G012500;Potri.011G012600;Potri.011G012700	disease resistance protein (TIR-NBS-LRR class), putative;transmembrane receptors;ATP binding;;disease resistance protein (TIR-NBS-LRR class), putative
Chr11	1123326	1136790	13465	na	0/0	na	0/0	1/1	0/1	1/1	na	Potri.011G014100;Potri.011G014200;Potri.011G014300;Potri.011G014400	Disease resistance protein (TIR-NBS class);;Met-10+ like family protein / kelch repeat-containing protein;
Chr11	1251761	1253175	1415	na	0/0	0/0	0/0	0/1	0/1	0/0	1/1	Potri.011G015600	Phosphofructokinase family protein
Chr11	1305858	1307461	1604	na	0/0	na	na	na	na	0/1	na	Potri.011G016200	Ankyrin repeat family protein
Chr11	1392034	1404111	12078	na	0/0	na	0/0	na	na	0/1	1/1	Potri.011G016900	Ankyrin repeat family protein
Chr11	1484631	1485926	1296	na	0/0	na	na	0/1	0/1	na	0/1	Potri.011G017500	Ankyrin repeat family protein
Chr11	1534116	1540737	6622	LTR Copia	0/0	na	na	1/1	0/1	na	na	Potri.011G018300
Chr11	1571565	1575632	4068	LTR Copia	0/0	na	na	1/1	1/1	1/1	1/1	Potri.011G018700	Phosphofructokinase family protein
Chr11	1601067	1602272	1206	na	0/0	0/0	0/0	0/1	0/0	0/0	1/1	Potri.011G019000	Ankyrin repeat family protein
Chr11	1642721	1664071	21351	na	0/0	0/1	0/1	0/1	0/0	0/1	0/1	Potri.011G019200;Potri.011G019300;Potri.011G019400;Potri.011G019500	Ankyrin repeat family protein;Ankyrin repeat family protein;;Ankyrin repeat family protein
Chr11	1701836	1726093	24258	TIR CACTA	0/0	na	na	na	na	1/1	na	Potri.011G020000;Potri.011G020100	;
Chr11	1755243	1779720	24478	na	0/0	na	na	na	na	0/1	na	Potri.011G020500;Potri.011G020600;Potri.011G020700	Ankyrin repeat family protein;RING/U-box superfamily protein;Ankyrin repeat family protein
Chr11	1815560	1823488	7929	na	0/0	1/1	1/1	0/1	1/1	na	1/1	Potri.011G021300;Potri.011G021400	Leucine-rich repeat (LRR) family protein;receptor like protein 33
Chr11	1817425	1824742	7318	na	0/0	0/1	0/1	na	na	0/0	0/0	Potri.011G021400	receptor like protein 33
Chr11	1979364	1981091	1728	na	na	na	na	1/1	na	na	1/1	Potri.011G023900	Coproporphyrinogen III oxidase
Chr11	2027222	2029140	1919	na	0/0	0/0	0/0	1/1	1/1	1/1	na	Potri.011G024400
Chr11	2128987	2140313	11327	na	0/0	0/0	0/0	0/1	1/1	1/1	0/1	Potri.011G025900;Potri.011G026000	MLP-like protein 423;MLP-like protein 423
Chr11	2134501	2136609	2109	LTR Copia	0/0	0/1	1/1	na	na	na	na	Potri.011G026000	MLP-like protein 423
Chr11	2247558	2251740	4183	na	0/0	na	na	0/1	0/1	0/0	0/0	Potri.011G027500	cysteine-rich RLK (RECEPTOR-like protein kinase) 10
Chr11	2261986	2278939	16954	na	0/0	na	na	na	na	1/1	na	Potri.011G027600;Potri.011G027700	cysteine-rich RLK (RECEPTOR-like protein kinase) 10;cysteine-rich RLK (RECEPTOR-like protein kinase) 23
Chr11	2405778	2424914	19137	na	0/0	na	0/1	na	na	na	na	Potri.011G029100	cysteine-rich RLK (RECEPTOR-like protein kinase) 14
Chr11	2763568	2772541	8974	LTR Gypsy	0/0	na	na	na	1/1	1/1	0/1	Potri.011G033500;Potri.011G033600	Tetratricopeptide repeat (TPR)-like superfamily protein;
Chr11	2836556	2850798	14243	na	0/0	0/0	0/0	0/1	na	0/0	1/1	Potri.011G034400	S-locus lectin protein kinase family protein
Chr11	2878019	2891420	13402	na	0/0	0/0	1/1	0/0	na	na	0/1	Potri.011G034800;Potri.011G034900	S-locus lectin protein kinase family protein;S-locus lectin protein kinase family protein
Chr11	2866822	2891032	24211	na	0/0	0/1	0/1	na	na	na	na	Potri.011G034800;Potri.011G034900	S-locus lectin protein kinase family protein;S-locus lectin protein kinase family protein
Chr11	2924549	2946989	22441	na	0/0	1/1	na	na	na	na	na	Potri.011G035200;Potri.011G035300	S-locus lectin protein kinase family protein;S-locus lectin protein kinase family protein
Chr11	3056652	3066349	9698	na	0/0	1/1	0/1	1/1	0/0	0/0	0/0	Potri.011G036200;Potri.011G036300;Potri.011G036400	;S-locus lectin protein kinase family protein;S-locus lectin protein kinase family protein
Chr11	3066520	3081133	14614	na	0/0	na	0/1	na	na	na	na	Potri.011G036400;Potri.011G036500	S-locus lectin protein kinase family protein;receptor kinase 1
Chr11	3142619	3143860	1242	na	0/0	0/1	0/1	0/0	0/0	0/0	0/0	Potri.011G037200	F-box and associated interaction domains-containing protein
Chr11	3197235	3209402	12168	na	0/1	na	0/0	na	na	na	na	Potri.011G037900	S-locus lectin protein kinase family protein
Chr11	3207719	3221881	14163	na	0/0	0/1	0/1	1/1	0/1	0/1	0/1	Potri.011G037900;Potri.011G038000	S-locus lectin protein kinase family protein;protein serine/threonine kinases;protein kinases;ATP binding;sugar binding;kinases;carbohydrate binding
Chr11	3222553	3230308	7756	LTR Gypsy	0/0	na	na	na	na	1/1	1/1	Potri.011G038100	protein serine/threonine kinases;protein kinases;ATP binding;sugar binding;kinases;carbohydrate binding
Chr11	3256774	3258361	1588	na	0/0	0/1	0/1	1/1	0/1	1/1	1/1	Potri.011G038400	S-locus lectin protein kinase family protein
Chr11	3273657	3296589	22933	na	0/1	na	na	0/1	0/1	1/1	0/1	Potri.011G038500;Potri.011G038600;Potri.011G038700	S-locus lectin protein kinase family protein;protein serine/threonine kinases;protein kinases;ATP binding;sugar binding;kinases;carbohydrate binding;S-locus lectin protein kinase family protein
Chr11	3340347	3344441	4095	na	0/0	na	na	na	na	1/1	1/1	Potri.011G039500	Calcium-binding EF-hand family protein
Chr11	3458066	3469655	11590	LTR Gypsy	0/1	1/1	1/1	na	na	na	na	Potri.011G041000	Disease resistance protein (TIR-NBS-LRR class) family
Chr11	3845170	3846542	1373	na	0/0	1/1	0/0	na	na	0/0	na	Potri.011G045400	bromodomain 4
Chr11	4295042	4318321	23280	na	0/0	1/1	1/1	0/1	1/1	0/1	0/1	Potri.011G050000;Potri.011G050100;Potri.011G050200	Subtilisin-like serine endopeptidase family protein;Subtilisin-like serine endopeptidase family protein;Subtilisin-like serine endopeptidase family protein
Chr11	4362631	4364249	1619	na	0/0	na	na	1/1	1/1	na	1/1	Potri.011G050500;Potri.011G050600	CBS domain-containing protein;Tetratricopeptide repeat (TPR)-like superfamily protein
Chr11	4565521	4574412	8892	na	0/0	na	na	na	na	na	1/1	Potri.011G053200	Concanavalin A-like lectin protein kinase family protein
Chr11	4754262	4778104	23843	na	0/0	0/1	0/0	na	na	na	0/0	Potri.011G054500;Potri.011G054600;Potri.011G054700;Potri.011G054800;Potri.011G054900	receptor like protein 6;P-loop containing nucleoside triphosphate hydrolases superfamily protein;30S ribosomal protein, putative;;
Chr11	4779876	4797914	18039	LTR Gypsy	0/0	0/0	1/1	na	0/1	1/1	1/1	Potri.011G055000;Potri.011G055100;Potri.011G055200	receptor like protein 43;30S ribosomal protein, putative;receptor like protein 53
Chr11	4801070	4804253	3184	na	0/0	na	0/0	0/0	na	0/1	0/0	Potri.011G055300;Potri.011G055400	;P-loop containing nucleoside triphosphate hydrolases superfamily protein
Chr11	4889913	4891136	1224	na	0/0	1/1	1/1	0/0	0/0	0/0	0/0	Potri.011G055800	Calcium-dependent lipid-binding (CaLB domain) plant phosphoribosyltransferase family protein
Chr11	5099519	5103403	3885	LTR Copia	0/1	1/1	1/1	1/1	1/1	1/1	1/1	Potri.011G057800	Glucose-6-phosphate/phosphate translocator-related
Chr11	5243000	5250983	7984	na	0/1	na	na	na	na	na	na	Potri.011G058700	Protein of unknown function (DUF581)
Chr11	5273162	5294453	21292	na	0/0	0/1	1/1	na	na	na	na	Potri.011G058900;Potri.011G059000;Potri.011G059100	Seven transmembrane MLO family protein;;Transcriptional factor B3 family protein / auxin-responsive factor AUX/IAA-related
Chr11	5399410	5410937	11528	na	0/0	na	na	0/0	0/0	0/0	0/1	Potri.011G060200
Chr11	5417047	5441400	24354	LTR Copia	0/0	na	na	na	na	1/1	1/1	Potri.011G060400;Potri.011G060500;Potri.011G060600;Potri.011G060700	transmembrane receptors;ATP binding;;transmembrane receptors;ATP binding;RING/U-box superfamily protein
Chr11	5443422	5456152	12731	LTR Copia	0/1	na	na	na	na	na	na	Potri.011G060800;Potri.011G060900;Potri.011G061000;Potri.011G061100	;RAB GTPase homolog A1F;UDP-Glycosyltransferase superfamily protein;RING/U-box superfamily protein
Chr11	5444928	5457954	13027	na	0/0	0/1	0/1	1/1	0/1	0/1	0/1	Potri.011G060800;Potri.011G060900;Potri.011G061000;Potri.011G061100;Potri.011G061200	;RAB GTPase homolog A1F;UDP-Glycosyltransferase superfamily protein;RING/U-box superfamily protein;
Chr11	5541524	5543293	1770	na	0/0	0/0	0/0	0/0	0/0	0/1	0/0	Potri.011G062200	D-Tyr-tRNA(Tyr) deacylase family protein
Chr11	5571774	5581964	10191	LTR Gypsy	0/1	1/1	1/1	na	na	na	na	Potri.011G062400
Chr11	5703948	5717340	13393	na	0/1	na	na	na	na	na	na	Potri.011G062900;Potri.011G063000	glutamate receptor 2.7;glutamate receptor 2.1
Chr11	5774729	5775979	1251	TIR hAT	na	na	na	na	na	1/1	na	Potri.011G063300	nudix hydrolase homolog 15
Chr11	6237794	6244126	6333	na	0/0	0/0	1/1	1/1	1/1	1/1	0/1	Potri.011G066800;Potri.011G066900	Granulin repeat cysteine protease family protein;xylem bark cysteine peptidase 3
Chr11	6259087	6260401	1315	na	0/0	1/1	na	na	na	na	na	Potri.011G067200	myb-like HTH transcriptional regulator family protein
Chr11	6349406	6352092	2687	na	0/0	na	na	1/1	1/1	1/1	na	Potri.011G068000	Trimeric LpxA-like enzymes superfamily protein
Chr11	6450925	6464689	13765	na	0/0	na	na	na	0/1	0/1	1/1	Potri.011G068900;Potri.011G069000;Potri.011G069100	Ribosomal L5P family protein;;
Chr11	6656752	6658177	1426	TIR hAT	0/0	na	na	1/1	1/1	1/1	1/1	Potri.011G070600	ARM repeat superfamily protein
Chr11	6923326	6924489	1164	TIR hAT	0/0	na	na	na	na	1/1	1/1	Potri.011G072300	receptor-like kinase in flowers 1
Chr11	7090465	7096170	5706	LTR Copia	0/0	na	na	na	0/0	0/0	1/1	Potri.011G073200	Leucine-rich repeat transmembrane protein kinase
Chr11	7673684	7674964	1281	TIR hAT	0/0	0/0	na	na	na	1/1	1/1	Potri.011G077500	SH3 domain-containing protein
Chr11	7757661	7758742	1082	TIR hAT	0/0	1/1	1/1	1/1	0/1	1/1	1/1	Potri.011G078300	SCP1-like small phosphatase 4
Chr11	7809347	7814138	4792	TIR hAT	0/0	1/1	na	na	na	1/1	1/1	Potri.011G079000	S-adenosyl-L-methionine-dependent methyltransferases superfamily protein
Chr11	8263786	8268510	4725	LTR Copia	0/0	1/1	1/1	1/1	1/1	1/1	1/1	Potri.011G082400	methyl esterase 8
Chr11	8269100	8278240	9141	na	0/0	0/0	0/0	0/0	1/1	0/0	0/1	Potri.011G082400	methyl esterase 8
Chr11	8949938	8950946	1009	TIR hAT	0/0	1/1	1/1	1/1	1/1	1/1	1/1	Potri.011G084800	sigma factor binding protein 1
Chr11	9395158	9402927	7770	na	0/1	na	na	na	na	na	na	Potri.011G085400
Chr11	9994631	10002601	7971	na	0/0	1/1	1/1	0/0	0/0	0/0	0/0	Potri.011G086300;Potri.011G086400	;CBS domain-containing protein / transporter associated domain-containing protein
Chr11	10017312	10022045	4734	na	0/0	0/0	0/0	0/0	0/0	0/0	0/1	Potri.011G086500	fimbrin-like protein 2
Chr11	10335851	10336979	1129	Helitron	na	na	na	na	na	na	1/1	Potri.011G087100	Acid phosphatase/vanadium-dependent haloperoxidase-related protein
Chr11	10420714	10428956	8243	LTR Gypsy	0/0	1/1	1/1	na	na	na	na	Potri.011G087300;Potri.011G087400	;
Chr11	10726793	10728261	1469	Helitron	0/0	na	na	1/1	na	1/1	1/1	Potri.011G089200	Dihydrolipoamide succinyltransferase
Chr11	11497334	11498913	1580	LTR Gypsy	0/0	1/1	na	na	na	na	1/1	Potri.011G094600
Chr11	11509632	11515035	5404	LTR Copia	0/1	na	na	na	na	na	na	Potri.011G094700	ABC-2 type transporter family protein
Chr11	11525608	11527305	1698	na	0/0	1/1	1/1	na	na	na	na	Potri.011G094800	RING/U-box superfamily protein
Chr11	11836127	11837568	1442	TIR hAT	0/0	na	na	na	na	1/1	1/1	Potri.011G097200
Chr11	12062420	12081026	18607	na	0/0	0/0	0/0	na	na	1/1	1/1	Potri.011G098900;Potri.011G099000;Potri.011G099100	;Carbohydrate-binding X8 domain superfamily protein;cytochrome P450, family 72, subfamily A, polypeptide 14
Chr11	12468433	12474072	5640	LTR Gypsy	0/0	na	1/1	na	na	na	0/1	Potri.011G102200;Potri.011G102300	Protein phosphatase 2C family protein;Protein phosphatase 2C family protein
Chr11	12649313	12654260	4948	LTR Gypsy	0/0	na	1/1	na	1/1	na	na	Potri.011G103800;Potri.011G103900	;trehalose-6-phosphate synthase
Chr11	12784874	12809794	24921	na	0/0	1/1	1/1	1/1	1/1	1/1	1/1	Potri.011G104700;Potri.011G104800;Potri.011G104900	receptor like protein 43;;receptor like protein 12
Chr11	12818385	12824180	5796	LTR Gypsy	0/0	1/1	0/0	1/1	1/1	0/1	1/1	Potri.011G105000;Potri.011G105100	receptor like protein 7;receptor like protein 12
Chr11	12851104	12853783	2680	na	0/0	0/1	1/1	0/0	na	na	0/0	Potri.011G105200	DNA repair ATPase-related
Chr11	12914016	12915235	1220	LTR Copia	0/0	na	na	na	na	na	1/1	Potri.011G106000
Chr11	13024565	13040792	16228	na	0/0	0/0	0/0	0/1	1/1	1/1	1/1	Potri.011G106900;Potri.011G107000;Potri.011G107100;Potri.011G107200;Potri.011G107300	;KU70 homolog;KU70 homolog;;
Chr11	13223424	13230365	6942	LTR Copia	0/0	na	1/1	na	na	na	na	Potri.011G108200
Chr11	13321436	13322549	1114	TIR hAT	0/0	1/1	1/1	na	na	na	na	Potri.011G108600	plastidic type i signal peptidase 1
Chr11	13373883	13375022	1140	Class II unknown	0/0	1/1	1/1	1/1	0/1	1/1	1/1	Potri.011G109300;Potri.011G109400	tubby like protein 7;transcription regulators;zinc ion binding
Chr11	13413053	13416169	3117	na	0/0	0/0	0/0	1/1	1/1	1/1	1/1	Potri.011G109800	Uroporphyrinogen decarboxylase
Chr11	13492367	13493817	1451	TIR CACTA	0/1	1/1	1/1	1/1	na	1/1	1/1	Potri.011G110100	Serine protease inhibitor, potato inhibitor I-type family protein
Chr11	13537756	13546541	8786	TIR CACTA	0/0	na	1/1	na	na	na	na	Potri.011G110600	NADH dehydrogenase 5B
Chr11	13648950	13649962	1013	TIR hAT	0/0	na	na	na	na	1/1	1/1	Potri.011G111600	matrix metalloproteinase
Chr11	13841126	13842145	1020	na	0/0	na	na	0/1	0/1	0/1	0/1	Potri.011G113100	glutathione S-transferase TAU 25
Chr11	13855349	13856674	1326	LTR Copia	0/1	na	na	1/1	1/1	1/1	1/1	Potri.011G113400	glutathione S-transferase TAU 24
Chr11	14089017	14090276	1260	na	0/0	na	na	na	na	na	1/1	Potri.011G115700	Yippee family putative zinc-binding protein
Chr11	14173580	14177143	3564	TIR CACTA	0/0	1/1	1/1	na	na	na	na	Potri.011G116500	nucleotidyltransferases
Chr11	14263948	14284094	20147	na	0/0	na	0/0	na	na	na	0/1	Potri.011G117200;Potri.011G117300	MATE efflux family protein;MATE efflux family protein
Chr11	14405069	14417559	12491	TIR CACTA	0/1	na	na	na	1/1	1/1	1/1	Potri.011G118700	hAT dimerisation domain-containing protein
Chr11	14420651	14421686	1036	na	0/0	0/0	0/0	0/0	0/0	0/1	0/0	Potri.011G118800	Ubiquitin-conjugating enzyme family protein
Chr11	14553534	14571013	17480	na	0/0	na	0/1	1/1	0/0	1/1	0/0	Potri.011G120300	laccase 17
Chr11	14906691	14914059	7369	na	0/0	0/1	na	na	na	na	na	Potri.011G124200	HXXXD-type acyl-transferase family protein
Chr11	14910773	14917433	6661	na	0/1	na	na	na	na	na	na	Potri.011G124200	HXXXD-type acyl-transferase family protein
Chr11	15196212	15200705	4494	na	0/0	0/1	0/0	0/0	0/0	0/0	0/0	Potri.011G127000	ARF-GAP domain 5
Chr11	15545066	15551856	6791	na	0/0	na	na	na	na	1/1	na	Potri.011G129900	Protein of unknown function, DUF538
Chr11	15809999	15814645	4647	TIR hAT	0/0	na	na	1/1	na	1/1	1/1	Potri.011G133600	Ankyrin repeat family protein
Chr11	15814858	15830264	15407	na	0/0	0/1	0/1	0/0	0/0	0/0	0/0	Potri.011G133600;Potri.011G133700;Potri.011G133800	Ankyrin repeat family protein;ankyrin repeat family protein;P-glycoprotein 18
Chr11	15867296	15872926	5631	na	0/0	0/0	0/0	na	na	na	1/1	Potri.011G134400	seed storage albumin 5
Chr11	15902657	15904011	1355	LTR Copia	0/0	1/1	1/1	na	na	na	na	Potri.011G135200	COBRA-like protein 10 precursor
Chr11	16057108	16065648	8541	na	0/0	0/1	0/1	0/1	0/1	0/1	1/1	Potri.011G137300;Potri.011G137400	Major facilitator superfamily protein;Major facilitator superfamily protein
Chr11	16071208	16073372	2165	na	0/0	na	na	na	na	1/1	na	Potri.011G137500;Potri.011G137600	EAP30/Vps36 family protein;fatty acid desaturase A
Chr11	16253421	16266811	13391	na	1/1	1/1	na	na	na	na	na	Potri.011G140500;Potri.011G140600;Potri.011G140700	glutathione S-transferase TAU 23;glutathione S-transferase TAU 22;glutathione S-transferase TAU 19
Chr11	16262530	16266333	3804	LTR	0/0	na	na	1/1	0/0	1/1	1/1	Potri.011G140700	glutathione S-transferase TAU 19
Chr11	16446101	16448280	2180	na	0/0	0/0	0/0	1/1	1/1	1/1	1/1	Potri.011G143700	GTP-binding protein-related
Chr11	16708886	16711857	2972	na	0/0	na	0/0	1/1	1/1	1/1	1/1	Potri.011G147800	nodulin MtN21 /EamA-like transporter family protein
Chr11	16720185	16725213	5029	na	0/0	na	na	na	0/1	0/0	1/1	Potri.011G148000	actin 7
Chr11	16720738	16724214	3477	na	0/0	na	1/1	na	na	na	na	Potri.011G148000	actin 7
Chr11	16726338	16730657	4320	na	0/0	0/1	1/1	0/0	0/0	0/0	0/0	Potri.011G148100;Potri.011G148200	cinnamyl-alcohol dehydrogenase;cinnamyl-alcohol dehydrogenase
Chr11	16727844	16732921	5078	LTR	0/0	0/0	0/0	0/1	1/1	0/1	0/1	Potri.011G148100;Potri.011G148200	cinnamyl-alcohol dehydrogenase;cinnamyl-alcohol dehydrogenase
Chr11	17007384	17031609	24226	TIR hAT	0/0	na	na	na	na	na	0/1	Potri.011G151800;Potri.011G151900	fatty acid desaturase 5;
Chr11	17132760	17157741	24982	LTR Copia	0/0	na	na	na	1/1	na	0/1	Potri.011G153100
Chr11	17167303	17168402	1100	TIR hAT	0/0	na	na	1/1	1/1	1/1	1/1	Potri.011G153200
Chr11	17510207	17513245	3039	na	0/0	0/0	0/0	1/1	1/1	0/1	1/1	Potri.011G157800	CDK inhibitor P21 binding protein
Chr11	17590329	17596692	6364	LTR Copia	0/0	0/0	0/0	0/1	0/1	0/1	0/1	Potri.011G158800	FAD-binding Berberine family protein
Chr11	17618089	17634486	16398	na	na	na	na	na	na	1/1	na	Potri.011G159100	FAD-binding Berberine family protein
Chr11	17864697	17889044	24348	LTR Gypsy	0/0	na	na	na	na	na	1/1	Potri.011G160800
Chr11	17957756	17972905	15150	na	0/0	0/0	0/0	na	1/1	1/1	1/1	Potri.011G161400	FAD-binding Berberine family protein
Chr11	18054171	18057555	3385	LTR Gypsy	0/0	1/1	1/1	1/1	na	na	1/1	Potri.011G163100	FAD-binding Berberine family protein
Chr11	18082157	18083487	1331	na	0/0	0/1	0/1	0/0	0/0	0/0	0/0	Potri.011G163600	double-stranded RNA binding protein-related / DsRBD protein-related
Chr11	18115487	18125702	10216	na	0/0	na	na	na	na	na	1/1	Potri.011G164200;Potri.011G164300	2-oxoglutarate (2OG) and Fe(II)-dependent oxygenase superfamily protein;alpha/beta-Hydrolases superfamily protein
Chr11	18265997	18270422	4426	na	0/0	1/1	1/1	na	na	na	1/1	Potri.011G166600	ubiquitin family protein
Chr11	18321228	18326369	5142	na	0/1	na	0/0	1/1	1/1	1/1	1/1	Potri.011G167500	amino acid permease 7
Chr11	18319959	18325851	5893	na	0/0	0/1	0/0	0/0	0/0	0/0	0/0	Potri.011G167500	amino acid permease 7
Chr11	18375315	18376641	1327	na	0/0	na	na	1/1	1/1	1/1	1/1	Potri.011G168400	NmrA-like negative transcriptional regulator family protein
Chr11	18381133	18382177	1045	na	0/0	1/1	1/1	1/1	0/0	0/0	0/0	Potri.011G168500	LORELEI-LIKE-GPI-ANCHORED PROTEIN 1
Chr11	18389967	18391159	1193	na	0/0	0/0	0/0	0/1	0/0	0/0	1/1	Potri.011G168700	photosystem I subunit G
Chr12	163637	170600	6964	na	0/0	0/1	0/0	0/0	0/0	0/0	0/0	Potri.012G001500;Potri.012G001600	alternative oxidase 1A;alternative oxidase 1A
Chr12	164988	172069	7082	na	1/1	0/0	0/0	0/1	0/1	0/1	0/1	Potri.012G001500;Potri.012G001600	alternative oxidase 1A;alternative oxidase 1A
Chr12	219068	220391	1324	LTR Copia	0/0	1/1	1/1	1/1	0/0	0/0	0/0	Potri.012G002300;Potri.012G002400	;
Chr12	304168	311523	7356	LTR Copia	0/0	0/1	1/1	na	na	0/0	0/0	Potri.012G003400;Potri.012G003500;Potri.012G003600	Protein kinase superfamily protein;Protein kinase superfamily protein;
Chr12	363694	367439	3746	LTR Copia	0/0	na	na	na	1/1	na	na	Potri.012G004100	zinc ion binding;nucleic acid binding
Chr12	516124	517439	1316	TIR hAT	na	1/1	1/1	na	na	na	na	Potri.012G006200	FASCICLIN-like arabinogalactan protein 17 precursor
Chr12	638097	662074	23978	na	0/0	0/0	na	na	na	0/0	1/1	Potri.012G007800	receptor like protein 35
Chr12	854189	859222	5034	na	0/0	0/0	0/0	0/0	0/1	0/1	0/0	Potri.012G010000	SPFH/Band 7/PHB domain-containing membrane-associated protein family
Chr12	861259	885633	24375	na	0/0	na	0/0	na	na	0/0	1/1	Potri.012G010100;Potri.012G010200	receptor like protein 27;30S ribosomal protein, putative
Chr12	970582	974144	3563	na	0/0	1/1	0/1	0/1	0/0	1/1	1/1	Potri.012G011000;Potri.012G011100	Major facilitator superfamily protein;Major facilitator superfamily protein
Chr12	1263908	1280661	16754	LTR Gypsy	0/1	na	na	na	0/0	0/0	na	Potri.012G013000;Potri.012G013100	AP2/B3-like transcriptional factor family protein;AP2/B3-like transcriptional factor family protein
Chr12	1323686	1325872	2187	na	0/0	0/1	1/1	na	na	na	na	Potri.012G013600	Pectin lyase-like superfamily protein
Chr12	1468229	1469412	1184	na	0/0	0/0	0/0	na	na	na	1/1	Potri.012G015000	FASCICLIN-like arabinogalactan-protein 11
Chr12	1507446	1508479	1034	na	0/0	0/0	0/0	na	na	na	1/1	Potri.012G015700
Chr12	1625106	1626107	1002	TIR hAT	0/1	1/1	1/1	1/1	1/1	1/1	1/1	Potri.012G017200	RNA-binding KH domain-containing protein
Chr12	1736814	1738205	1392	na	0/0	na	na	na	na	na	1/1	Potri.012G018800	Pentatricopeptide repeat (PPR) superfamily protein
Chr12	1800201	1801247	1047	na	0/0	1/1	1/1	na	na	na	na	Potri.012G019800	Lung seven transmembrane receptor family protein
Chr12	1985203	1989959	4757	LTR Copia	0/1	1/1	1/1	1/1	1/1	1/1	1/1	Potri.012G022500	IQ-domain 18
Chr12	2245767	2248657	2891	LTR Gypsy	0/0	1/1	1/1	na	na	na	na	Potri.012G026300
Chr12	2290614	2291708	1095	na	0/0	1/1	0/0	na	0/1	1/1	1/1	Potri.012G026900	receptor like protein 47
Chr12	2451166	2463621	12456	LTR Gypsy	na	1/1	1/1	na	na	na	na	Potri.012G028100
Chr12	2588644	2591077	2434	LTR Gypsy	0/0	1/1	na	1/1	1/1	1/1	na	Potri.012G029100
Chr12	2661950	2664208	2259	LTR Gypsy	0/0	na	na	0/1	na	1/1	na	Potri.012G029400;Potri.012G029500	Ubiquitin-conjugating enzyme family protein;
Chr12	2679123	2680135	1013	LTR Gypsy	na	0/1	1/1	na	na	na	na	Potri.012G029900
Chr12	2724365	2740131	15767	na	0/0	na	na	na	na	1/1	na	Potri.012G030500
Chr12	2740289	2763822	23534	na	0/0	na	na	na	0/1	1/1	1/1	Potri.012G030600;Potri.012G030700;Potri.012G030800;Potri.012G030900	;;Ubiquitin-conjugating enzyme family protein;
Chr12	2904366	2905383	1018	LTR Gypsy	0/0	0/0	0/0	1/1	1/1	1/1	1/1	Potri.012G032800	Tetratricopeptide repeat (TPR)-like superfamily protein
Chr12	3010204	3012760	2557	na	na	0/0	0/0	1/1	1/1	1/1	1/1	Potri.012G033600	multidrug resistance-associated protein 14
Chr12	3107399	3120802	13404	na	1/1	1/1	1/1	na	na	na	na	Potri.012G035000	Plant protein of unknown function (DUF247)
Chr12	3108373	3121414	13042	na	0/0	0/0	0/0	0/1	na	0/0	0/0	Potri.012G035000	Plant protein of unknown function (DUF247)
Chr12	3111074	3124593	13520	na	0/1	na	na	na	na	na	na	Potri.012G035100	Plant protein of unknown function (DUF247)
Chr12	3245688	3251154	5467	na	0/0	0/0	0/0	0/0	0/0	0/1	0/0	Potri.012G036300	staurosporin and temperature sensitive 3-like b
Chr12	3698298	3699428	1131	na	na	na	0/1	na	0/1	na	na	Potri.012G041100	Dihydroxyacetone kinase
Chr12	4415750	4417456	1707	na	0/0	1/1	0/1	1/1	1/1	1/1	1/1	Potri.012G047300	S-adenosyl-L-methionine-dependent methyltransferases superfamily protein
Chr12	4486798	4489004	2207	na	0/0	na	na	na	na	na	1/1	Potri.012G048100	Eukaryotic aspartyl protease family protein
Chr12	5311814	5316005	4192	na	0/0	1/1	na	na	na	na	na	Potri.012G053000
Chr12	5367642	5368805	1164	TIR hAT	0/0	1/1	1/1	1/1	1/1	1/1	na	Potri.012G053300	zinc ion binding;nucleic acid binding
Chr12	6362387	6364708	2322	na	0/0	0/1	0/1	0/0	0/0	0/0	0/0	Potri.012G060100	Transmembrane Fragile-X-F-associated protein
Chr12	6743844	6745340	1497	na	0/0	1/1	0/0	1/1	1/1	1/1	1/1	Potri.012G062100	Galactose oxidase/kelch repeat superfamily protein
Chr12	6773487	6783459	9973	TIR CACTA	0/0	na	na	na	na	1/1	na	Potri.012G062200	COBRA-like extracellular glycosyl-phosphatidyl inositol-anchored protein family
Chr12	7269987	7273756	3770	LTR Copia	0/0	1/1	1/1	0/0	0/0	0/0	0/0	Potri.012G062700	protein phosphatase 2A subunit A2
Chr12	7386964	7392184	5221	na	0/0	na	1/1	na	na	na	na	Potri.012G063300
Chr12	7540644	7541775	1132	TIR hAT	na	1/1	1/1	1/1	1/1	1/1	1/1	Potri.012G063500;Potri.012G063600	nucleic acid binding;ATP-dependent helicases;ATP binding;helicases;ATP-dependent helicases;D111/G-patch domain-containing protein
Chr12	8533653	8537744	4092	LTR Gypsy	0/0	1/1	1/1	na	na	na	0/0	Potri.012G065500
Chr12	9446388	9450839	4452	na	na	na	0/0	na	0/1	0/1	0/1	Potri.012G070600	Protein of unknown function (DUF1118)
Chr12	10331504	10341645	10142	LTR Gypsy	0/1	na	na	na	na	na	na	Potri.012G077600
Chr12	11130939	11132593	1655	TIR hAT	0/0	na	na	1/1	na	1/1	1/1	Potri.012G084000	Protein kinase superfamily protein
Chr12	11161787	11166861	5075	LTR Copia	0/0	1/1	1/1	1/1	1/1	1/1	1/1	Potri.012G084200	armadillo repeat only 4
Chr12	11196400	11197461	1062	na	0/0	na	na	na	1/1	na	1/1	Potri.012G084500	NB-ARC domain-containing disease resistance protein
Chr12	11274375	11278113	3739	na	0/0	0/0	0/0	0/1	0/1	0/1	0/1	Potri.012G085500	ubiquitin-associated (UBA)/TS-N domain-containing protein / octicosapeptide/Phox/Bemp1 (PB1) domain-containing protein
Chr12	11487183	11488196	1014	Class II unknown	0/0	na	na	na	na	na	1/1	Potri.012G087800	NAD(P)-binding Rossmann-fold superfamily protein
Chr12	11716438	11718736	2299	LTR Gypsy	0/0	0/0	na	na	na	na	1/1	Potri.012G090400
Chr12	11917096	11919304	2209	na	0/0	1/1	1/1	0/0	0/0	0/0	0/0	Potri.012G092200	PLANT CADMIUM RESISTANCE 2
Chr12	12136402	12137995	1594	na	0/0	0/0	0/0	0/0	0/0	0/0	0/1	Potri.012G094900	AMP-dependent synthetase and ligase family protein
Chr12	12519650	12520957	1308	LTR Copia	0/0	na	1/1	na	na	0/0	0/0	Potri.012G100000	Protein kinase superfamily protein
Chr12	12539644	12540899	1256	TIR hAT	0/0	na	na	na	na	na	1/1	Potri.012G100200	K-box region and MADS-box transcription factor family protein
Chr12	12953914	12961728	7815	na	na	na	na	na	na	na	1/1	Potri.012G105700	NAD(P)-binding Rossmann-fold superfamily protein
Chr12	13118478	13120276	1799	na	0/0	0/1	0/1	0/0	0/0	0/0	0/0	Potri.012G107800	Protein of unknown function (DUF604)
Chr12	13123524	13126310	2787	na	0/0	0/1	0/1	0/0	0/0	0/0	0/0	Potri.012G107900	MEI2-like 4
Chr12	13153753	13154981	1229	na	0/0	0/0	1/1	0/1	0/1	0/0	1/1	Potri.012G108400	Ribosomal protein L34e superfamily protein
Chr12	13180789	13182012	1224	TIR PIF/Harbinger	0/0	1/1	1/1	1/1	1/1	1/1	1/1	Potri.012G108700
Chr12	13184630	13189282	4653	na	0/0	0/1	0/1	0/1	0/1	0/1	0/1	Potri.012G108800
Chr12	13402872	13423299	20428	na	na	na	na	1/1	na	1/1	0/1	Potri.012G113100;Potri.012G113200	metacaspase 1;Nucleotide-diphospho-sugar transferase family protein
Chr12	13442097	13443656	1560	na	0/0	na	na	na	na	na	1/1	Potri.012G113500	glutamate dehydrogenase 2
Chr12	13447599	13449333	1735	na	0/0	na	na	na	1/1	1/1	1/1	Potri.012G113500;Potri.012G113600	glutamate dehydrogenase 2;
Chr12	13542232	13543570	1339	na	na	1/1	1/1	na	na	na	na	Potri.012G115100	RNA-binding (RRM/RBD/RNP motifs) family protein
Chr12	13672408	13673821	1414	na	0/0	0/0	0/0	0/0	0/0	0/1	0/0	Potri.012G116200	Root hair defective 3 GTP-binding protein (RHD3)
Chr12	13686615	13697747	11133	LTR Gypsy	0/0	1/1	1/1	na	na	na	na	Potri.012G116400;Potri.012G116500	;
Chr12	13801298	13804916	3619	na	0/0	0/1	0/1	na	na	na	0/0	Potri.012G117200;Potri.012G117300	Root hair defective 3 GTP-binding protein (RHD3);Root hair defective 3 GTP-binding protein (RHD3)
Chr12	13833732	13835289	1558	na	0/0	0/1	0/1	0/0	0/0	0/0	0/0	Potri.012G117700	Protein kinase family protein with leucine-rich repeat domain
Chr12	13850793	13862240	11448	na	0/0	0/0	0/0	0/1	0/0	1/1	0/1	Potri.012G118100	TRAM, LAG1 and CLN8 (TLC) lipid-sensing domain containing protein
Chr12	14038991	14049963	10973	na	na	0/0	0/0	1/1	na	0/1	1/1	Potri.012G120700;Potri.012G120800	;
Chr12	14198029	14204058	6030	LTR Gypsy	0/0	na	na	1/1	1/1	1/1	1/1	Potri.012G122700	proteasome subunit PAB1
Chr12	14376343	14398809	22467	na	0/1	0/1	0/1	0/1	1/1	0/1	na	Potri.012G124900;Potri.012G125000;Potri.012G125100;Potri.012G125200;Potri.012G125300;Potri.012G125400	potassium channel in Arabidopsis thaliana 3;;;;dynamin related protein;
Chr12	14698372	14699563	1192	na	0/1	0/0	0/0	0/0	0/0	0/0	0/0	Potri.012G130200	1-amino-cyclopropane-1-carboxylate synthase 12
Chr12	14817142	14818427	1286	na	0/0	1/1	1/1	0/0	0/0	0/0	0/0	Potri.012G131800	Protein phosphatase 2C family protein
Chr12	15225351	15234430	9080	na	0/0	na	na	na	na	1/1	1/1	Potri.012G136600;Potri.012G136700	cytochrome P450, family 76, subfamily C, polypeptide 1;
Chr12	15419637	15420838	1202	TIR hAT	0/0	0/1	0/1	0/1	0/1	1/1	1/1	Potri.012G140100	Cysteine/Histidine-rich C1 domain family protein
Chr12	15634589	15638231	3643	na	0/0	na	0/1	0/1	na	na	0/1	Potri.012G143600;Potri.012G143700	NAD(P)-binding Rossmann-fold superfamily protein;NAD(P)-binding Rossmann-fold superfamily protein
Chr12	15712381	15713710	1330	na	0/0	0/0	0/0	1/1	1/1	0/1	0/1	Potri.012G145100	RNA binding (RRM/RBD/RNP motifs) family protein
Chr13	148166	165646	17481	na	0/0	1/1	1/1	na	1/1	0/1	0/1	Potri.013G001900;Potri.013G002000	;
Chr13	155869	164120	8252	na	1/1	na	na	na	na	na	na	Potri.013G002000
Chr13	205652	217187	11536	na	0/1	0/0	0/0	0/0	0/0	0/0	0/0	Potri.013G003000;Potri.013G003100;Potri.013G003200	putative endonuclease or glycosyl hydrolase with C2H2-type zinc finger domain;Putative endonuclease or glycosyl hydrolase;Putative endonuclease or glycosyl hydrolase
Chr13	210640	216596	5957	na	0/0	0/1	0/1	0/0	0/0	0/0	0/0	Potri.013G003100;Potri.013G003200	Putative endonuclease or glycosyl hydrolase;Putative endonuclease or glycosyl hydrolase
Chr13	216359	226740	10382	na	0/0	0/0	0/0	0/1	0/1	1/1	0/1	Potri.013G003200;Potri.013G003300	Putative endonuclease or glycosyl hydrolase;
Chr13	236797	246584	9788	na	0/1	0/0	0/1	0/0	0/0	0/0	0/0	Potri.013G003500;Potri.013G003600	O-Glycosyl hydrolases family 17 protein;Protein kinase superfamily protein
Chr13	360380	364618	4239	na	0/0	0/0	0/0	0/1	0/1	0/1	1/1	Potri.013G005500;Potri.013G005600	ADP-ribosylation factor A1B;ADP-ribosylation factor A1F
Chr13	375010	380994	5985	na	0/0	0/1	0/1	0/0	0/0	0/0	1/1	Potri.013G005800;Potri.013G005900	galactinol synthase 2;galactinol synthase 2
Chr13	458832	459985	1154	na	0/0	0/0	0/0	0/0	0/0	0/1	0/0	Potri.013G007200
Chr13	1088179	1089586	1408	LTR Copia	0/0	0/1	0/0	na	na	na	na	Potri.013G016700	LRR and NB-ARC domains-containing disease resistance protein
Chr13	1389942	1391261	1320	na	0/0	0/0	0/0	0/0	0/0	0/0	1/1	Potri.013G020900	Leucine-rich repeat protein kinase family protein
Chr13	1441996	1443471	1476	na	0/0	0/0	0/0	0/0	0/0	0/0	0/1	Potri.013G021700	SNARE associated Golgi protein family
Chr13	1507700	1510269	2570	na	0/0	1/1	1/1	0/0	0/0	0/0	0/0	Potri.013G022800	UDP-Glycosyltransferase superfamily protein
Chr13	1729582	1731545	1964	LTR Gypsy	0/0	na	na	na	1/1	1/1	na	Potri.013G026100	NAD(P)-binding Rossmann-fold superfamily protein
Chr13	1981515	1993057	11543	na	1/1	0/1	0/0	1/1	0/1	0/1	1/1	Potri.013G030000;Potri.013G030100	uclacyanin 1;Leucine-rich repeat transmembrane protein kinase protein
Chr13	2004906	2005920	1015	Class II unknown	0/0	na	0/1	na	0/1	1/1	na	Potri.013G030300;Potri.013G030400	protein kinase-related;protein kinase-related
Chr13	2292631	2293714	1084	na	0/0	0/0	0/1	0/0	0/0	0/0	0/0	Potri.013G034400;Potri.013G034500	ATP binding;nucleic acid binding;helicases;
Chr13	2363116	2364668	1553	na	0/0	1/1	1/1	na	na	na	na	Potri.013G035300	cysteine synthase D2
Chr13	2470705	2477970	7266	na	0/0	0/1	0/1	0/1	0/1	0/1	0/1	Potri.013G036500;Potri.013G036600	Uncharacterized conserved protein (DUF2358);Leucine-rich repeat receptor-like protein kinase family protein
Chr13	2478005	2481717	3713	LTR	na	na	na	0/1	1/1	0/0	0/1	Potri.013G036700;Potri.013G036800	Leucine-rich repeat receptor-like protein kinase family protein;Leucine-rich repeat receptor-like protein kinase family protein
Chr13	2503106	2505818	2713	na	0/0	0/0	0/0	1/1	na	na	1/1	Potri.013G037100	Leucine-rich repeat receptor-like protein kinase family protein
Chr13	2622671	2645689	23019	na	0/1	na	na	na	na	na	na	Potri.013G038400;Potri.013G038500	ATPase E1-E2 type family protein / haloacid dehalogenase-like hydrolase family protein;Protein prenylyltransferase superfamily protein
Chr13	2627103	2649433	22331	na	0/1	0/1	0/1	0/1	na	na	0/0	Potri.013G038500;Potri.013G038600	Protein prenylyltransferase superfamily protein;ATPase E1-E2 type family protein / haloacid dehalogenase-like hydrolase family protein
Chr13	2800444	2805386	4943	LTR Copia	0/0	na	na	na	1/1	1/1	na	Potri.013G040300	calmodulin-like 11
Chr13	2962443	2965923	3481	na	0/0	1/1	1/1	0/0	0/0	0/0	0/0	Potri.013G042200;Potri.013G042300	Acyl-CoA N-acyltransferases (NAT) superfamily protein;ankyrin repeat family protein
Chr13	3042522	3044799	2278	na	0/0	0/1	1/1	0/0	0/0	0/0	0/0	Potri.013G043100	NC domain-containing protein-related
Chr13	3047117	3049560	2444	na	0/1	na	na	0/0	0/0	0/0	0/0	Potri.013G043200
Chr13	3134280	3135965	1686	Helitron	0/0	1/1	1/1	1/1	1/1	1/1	1/1	Potri.013G044100	Signal transduction histidine kinase, hybrid-type, ethylene sensor
Chr13	3203523	3209307	5785	na	na	na	na	na	na	na	1/1	Potri.013G045300
Chr13	3252796	3266036	13241	na	0/1	1/1	na	na	na	na	na	Potri.013G045500
Chr13	3255812	3266505	10694	na	0/0	na	na	na	na	1/1	na	Potri.013G045500
Chr13	3428532	3429536	1005	na	0/0	1/1	1/1	0/0	na	0/0	0/0	Potri.013G047400	endoribonucleases
Chr13	3796325	3810846	14522	na	0/0	0/0	1/1	1/1	1/1	0/1	1/1	Potri.013G051700;Potri.013G051800	RmlC-like cupins superfamily protein;RmlC-like cupins superfamily protein
Chr13	3823174	3827954	4781	na	na	0/1	0/1	na	na	na	na	Potri.013G052000	RmlC-like cupins superfamily protein
Chr13	3941286	3955452	14167	na	na	1/1	1/1	na	na	na	na	Potri.013G052900	Pyridoxal phosphate (PLP)-dependent transferases superfamily protein
Chr13	3944485	3957898	13414	na	0/0	0/0	na	na	na	1/1	1/1	Potri.013G052900	Pyridoxal phosphate (PLP)-dependent transferases superfamily protein
Chr13	4204057	4222113	18057	na	0/0	0/0	0/0	na	na	0/1	0/1	Potri.013G056400;Potri.013G056500	myb domain protein 5;myb domain protein 5
Chr13	4286433	4287661	1229	na	0/0	1/1	1/1	na	na	na	na	Potri.013G057200;Potri.013G057300	;
Chr13	4372117	4373178	1062	na	0/0	1/1	1/1	na	na	na	na	Potri.013G058300	glutamate dehydrogenase 1
Chr13	4411631	4415902	4272	Helitron	0/1	1/1	1/1	1/1	1/1	1/1	1/1	Potri.013G058900	Pentatricopeptide repeat (PPR) superfamily protein
Chr13	4577255	4578495	1241	na	0/0	1/1	1/1	0/0	1/1	0/0	0/0	Potri.013G060900	RING/U-box superfamily protein
Chr13	4722441	4733110	10670	na	0/0	na	na	na	1/1	na	1/1	Potri.013G062300
Chr13	4914136	4916617	2482	na	0/0	na	na	1/1	0/1	0/1	0/1	Potri.013G064100	RmlC-like cupins superfamily protein
Chr13	5196033	5197225	1193	na	0/0	0/0	0/0	0/0	0/1	0/0	0/0	Potri.013G066800	Peroxidase superfamily protein
Chr13	5599290	5608767	9478	na	0/0	1/1	na	na	0/0	0/0	na	Potri.013G069200;Potri.013G069300	MATE efflux family protein;MATE efflux family protein
Chr13	5777614	5779265	1652	LTR Gypsy	0/1	na	na	na	na	na	na	Potri.013G069800	hydrolases;protein serine/threonine phosphatases
Chr13	5839049	5840318	1270	na	0/0	0/0	0/0	0/1	0/1	0/1	1/1	Potri.013G070200	exoribonuclease 2
Chr13	5936261	5938601	2341	na	0/0	0/0	0/1	0/0	0/0	0/0	0/0	Potri.013G071000	Protein of unknown function (DUF1005)
Chr13	6018816	6021377	2562	na	0/0	na	0/1	na	na	na	1/1	Potri.013G072000	RNA polymerase Rpb8
Chr13	6196359	6197431	1073	na	0/0	na	1/1	na	0/0	0/0	0/0	Potri.013G073400
Chr13	6310415	6313511	3097	na	0/0	na	1/1	na	na	na	0/0	Potri.013G074300	HXXXD-type acyl-transferase family protein
Chr13	6806007	6814283	8277	na	0/0	0/0	0/0	1/1	0/1	1/1	1/1	Potri.013G078400	Domain of unknown function (DUF313)
Chr13	7000912	7025909	24998	na	0/0	na	na	1/1	na	1/1	0/1	Potri.013G080300	Phosphorylase superfamily protein
Chr13	7026410	7033844	7435	na	0/0	na	na	na	na	1/1	1/1	Potri.013G080400	Phosphorylase superfamily protein
Chr13	7671933	7673016	1084	Class II unknown	0/0	na	na	na	na	na	1/1	Potri.013G083300	AZA-guanine resistant1
Chr13	8175237	8195686	20450	na	0/0	0/0	0/0	1/1	1/1	1/1	1/1	Potri.013G086200
Chr13	9378321	9385551	7231	LTR Copia	0/0	0/0	0/0	na	1/1	1/1	1/1	Potri.013G089300
Chr13	9693664	9694749	1086	TIR hAT	0/0	1/1	1/1	1/1	1/1	1/1	1/1	Potri.013G091100	Uncharacterised conserved protein (UCP030365)
Chr13	9703549	9708568	5020	LTR Copia	1/1	1/1	1/1	na	na	na	na	Potri.013G091200
Chr13	9992853	10014415	21563	LTR Copia	0/0	1/1	1/1	0/0	0/0	0/0	0/0	Potri.013G093300	minichromosome maintenance (MCM2/3/5) family protein
Chr13	10037152	10038465	1314	TIR hAT	0/0	na	na	na	na	1/1	1/1	Potri.013G093600	Inorganic H pyrophosphatase family protein
Chr13	10230225	10234901	4677	LTR Copia	0/0	1/1	1/1	1/1	1/1	1/1	1/1	Potri.013G094800	Cytidine/deoxycytidylate deaminase family protein
Chr13	10474894	10478390	3497	LTR Gypsy	0/0	na	na	1/1	na	1/1	1/1	Potri.013G096500	receptor-like protein kinase 1
Chr13	10508557	10518844	10288	LTR Gypsy	0/0	na	na	na	1/1	na	1/1	Potri.013G096800	dynamin-like 3
Chr13	10508347	10526196	17850	na	0/0	na	0/0	0/1	na	na	0/0	Potri.013G096800	dynamin-like 3
Chr13	10694426	10712481	18056	na	0/0	na	na	na	na	na	1/1	Potri.013G097900;Potri.013G098000	disease resistance protein (TIR-NBS-LRR class), putative;disease resistance protein (TIR-NBS-LRR class), putative
Chr13	10765322	10767148	1827	LTR Copia	na	na	0/1	na	na	na	na	Potri.013G098500	disease resistance protein (TIR-NBS-LRR class), putative
Chr13	10775549	10777274	1726	LTR Gypsy	0/0	0/0	0/1	na	na	na	na	Potri.013G098600	disease resistance protein (TIR-NBS-LRR class), putative
Chr13	11081034	11099273	18240	na	na	na	na	na	0/1	0/1	0/0	Potri.013G100400	Matrixin family protein
Chr13	11508994	11523216	14223	LTR Copia	0/0	1/1	0/1	na	na	na	na	Potri.013G101800
Chr13	11604687	11606056	1370	LTR Gypsy	0/0	0/0	0/0	na	na	1/1	1/1	Potri.013G102600	AGAMOUS-like 12
Chr13	11647232	11652708	5477	na	0/0	0/0	0/0	0/1	0/1	0/0	1/1	Potri.013G102800;Potri.013G102900	12-oxophytodienoate reductase 2;12-oxophytodienoate reductase 2
Chr13	11652985	11660551	7567	na	0/0	na	na	na	na	na	1/1	Potri.013G102900;Potri.013G103000	12-oxophytodienoate reductase 2;12-oxophytodienoate reductase 2
Chr13	12021358	12033421	12064	na	0/0	1/1	1/1	0/0	0/1	1/1	1/1	Potri.013G106400;Potri.013G106500	Major facilitator superfamily protein;Major facilitator superfamily protein
Chr13	12295381	12302018	6638	na	0/0	0/1	0/1	0/0	0/0	0/0	0/0	Potri.013G109500	serine acetyltransferase 1;1
Chr13	12289404	12308705	19302	na	0/0	1/1	1/1	1/1	1/1	0/0	0/1	Potri.013G109500;Potri.013G109600	serine acetyltransferase 1;1;DEAD/DEAH box RNA helicase family protein
Chr13	12313276	12314434	1159	na	0/0	0/0	0/1	0/0	0/0	0/0	0/0	Potri.013G109600	DEAD/DEAH box RNA helicase family protein
Chr13	12311042	12330643	19602	na	0/0	1/1	0/0	0/1	1/1	1/1	1/1	Potri.013G109600;Potri.013G109700;Potri.013G109800;Potri.013G109900;Potri.013G110000	DEAD/DEAH box RNA helicase family protein ;;MAR binding filament-like protein 1;F-box family protein;DEAD/DEAH box RNA helicase family protein
Chr13	12332752	12338617	5866	na	0/0	0/1	0/1	na	na	na	na	Potri.013G110100	MAR binding filament-like protein 1
Chr13	12723320	12724455	1136	na	0/0	1/1	1/1	0/0	0/0	0/0	0/0	Potri.013G114100	Protein of unknown function (DUF803)
Chr13	12977538	12978740	1203	na	0/0	0/0	0/0	1/1	1/1	1/1	1/1	Potri.013G116200	Exostosin family protein
Chr13	13338436	13353885	15450	na	0/0	0/0	1/1	0/1	0/1	0/1	0/1	Potri.013G119900;Potri.013G120000	Dynamin related protein 4C;Dynamin related protein 4C
Chr13	13365033	13366860	1828	na	0/0	0/0	0/1	na	0/0	0/0	0/0	Potri.013G120200	serine carboxypeptidase-like 19
Chr13	13424551	13426194	1644	LTR	0/0	0/0	1/1	0/1	0/0	1/1	1/1	Potri.013G120800;Potri.013G120900	O-methyltransferase family protein;O-methyltransferase family protein
Chr13	13580339	13590484	10146	na	0/1	na	na	na	na	na	na	Potri.013G121900	O-methyltransferase family protein
Chr13	13790118	13791305	1188	na	0/0	na	1/1	na	na	na	na	Potri.013G124600	Dynamin related protein 4C
Chr13	13795104	13797149	2046	na	0/0	1/1	1/1	0/0	0/0	0/0	0/0	Potri.013G124700	serine carboxypeptidase-like 17
Chr13	13878848	13881725	2878	na	0/0	1/1	1/1	1/1	0/1	0/1	1/1	Potri.013G125800;Potri.013G125900	Sas10/U3 ribonucleoprotein (Utp) family protein;Sas10/U3 ribonucleoprotein (Utp) family protein
Chr13	14112143	14135902	23760	na	0/1	1/1	1/1	1/1	1/1	1/1	0/0	Potri.013G128900;Potri.013G129000;Potri.013G129100;Potri.013G129200;Potri.013G129300;Potri.013G129400	tetratricopeptide repeat (TPR)-containing protein;;Tetratricopeptide repeat (TPR)-like superfamily protein;Phosphate-responsive 1 family protein;Pentatricopeptide repeat (PPR-like) superfamily protein;tetratricopeptide repeat (TPR)-containing protein
Chr13	14357776	14371951	14176	na	0/0	1/1	1/1	1/1	1/1	1/1	1/1	Potri.013G132400	Serine protease inhibitor (SERPIN) family protein
Chr13	14385213	14387614	2402	na	0/0	na	1/1	0/0	0/0	0/0	0/0	Potri.013G132800	Tetratricopeptide repeat (TPR)-like superfamily protein
Chr13	14464643	14469808	5166	na	0/0	0/1	1/1	1/1	1/1	0/0	1/1	Potri.013G133700;Potri.013G133800	ankyrin repeat family protein;ankyrin repeat family protein
Chr13	14465289	14471284	5996	na	0/0	0/0	0/0	1/1	1/1	1/1	0/1	Potri.013G133700;Potri.013G133800	ankyrin repeat family protein;ankyrin repeat family protein
Chr13	14529122	14532854	3733	na	0/0	1/1	0/0	1/1	0/1	1/1	0/0	Potri.013G134700	GCR2-like 2
Chr13	15159235	15170849	11615	na	0/0	0/1	0/1	1/1	0/0	0/0	0/0	Potri.013G146300;Potri.013G146400;Potri.013G146500;Potri.013G146600	;Plant protein of unknown function (DUF247);RNI-like superfamily protein;
Chr13	15420096	15423794	3699	LTR	0/0	na	na	na	na	0/1	0/1	Potri.013G149600;Potri.013G149700	DNA repair metallo-beta-lactamase family protein;DNA repair metallo-beta-lactamase family protein
Chr13	15545251	15548748	3498	na	0/0	0/0	0/0	0/0	1/1	0/1	1/1	Potri.013G151300	FASCICLIN-like arabinogalactan-protein 12
Chr13	15898598	15902501	3904	na	0/0	1/1	1/1	0/0	0/0	0/0	0/0	Potri.013G156400	Peroxidase superfamily protein
Chr13	15949772	15968829	19058	na	0/0	na	na	0/1	na	1/1	1/1	Potri.013G157200;Potri.013G157300	cytochrome P450, family 79, subfamily B, polypeptide 2;cytochrome P450, family 79, subfamily B, polypeptide 2
Chr14	37756	43384	5629	LTR Gypsy	0/0	0/0	0/0	1/1	1/1	1/1	1/1	Potri.014G000300
Chr14	46594	55822	9229	na	0/0	0/1	0/0	0/0	0/0	0/0	0/0	Potri.014G000400;Potri.014G000500	high chlorophyll fluorescence phenotype 173;histone acetyltransferase of the CBP family 12
Chr14	72469	76764	4296	LTR Copia	0/0	1/1	1/1	1/1	1/1	1/1	1/1	Potri.014G000700	myb-like HTH transcriptional regulator family protein
Chr14	152864	157701	4838	na	0/0	0/0	0/0	na	0/0	0/1	1/1	Potri.014G001400	camelliol C synthase 1
Chr14	507326	511211	3886	LTR	0/0	1/1	1/1	1/1	1/1	1/1	1/1	Potri.014G004200
Chr14	706585	707947	1363	na	0/0	0/0	0/0	0/1	0/1	0/1	0/1	Potri.014G006500	P-loop containing nucleoside triphosphate hydrolases superfamily protein
Chr14	798105	799291	1187	na	0/0	0/0	0/1	na	0/0	na	na	Potri.014G007700	Uncharacterized conserved protein (DUF2215)
Chr14	923234	926859	3626	na	0/0	0/0	0/0	0/1	na	0/1	0/1	Potri.014G009200	Uncharacterized conserved protein (DUF2215)
Chr14	933090	951282	18193	Helitron	0/0	0/0	0/0	0/0	na	0/1	0/0	Potri.014G009300;Potri.014G009400	NB-ARC domain-containing disease resistance protein;NB-ARC domain-containing disease resistance protein
Chr14	1054447	1063487	9041	na	0/0	0/0	0/0	0/0	1/1	0/1	1/1	Potri.014G010300;Potri.014G010400	protein arginine methyltransferase 6;
Chr14	1723706	1743800	20095	na	0/0	0/1	0/1	na	na	na	na	Potri.014G018200;Potri.014G018300;Potri.014G018400;Potri.014G018500;Potri.014G018600	PLAT/LH2 domain-containing lipoxygenase family protein;FAD-dependent oxidoreductase family protein;Uncharacterised protein family SERF;Polynucleotidyl transferase, ribonuclease H-like superfamily protein;
Chr14	1838086	1847217	9132	na	0/0	0/0	1/1	na	na	na	na	Potri.014G020400	cytochrome P450, family 81, subfamily D, polypeptide 8
Chr14	1841167	1850741	9575	na	0/0	0/0	0/0	0/1	0/0	1/1	1/1	Potri.014G020400;Potri.014G020500	cytochrome P450, family 81, subfamily D, polypeptide 8;cytochrome P450, family 81, subfamily D, polypeptide 8
Chr14	2217727	2224835	7109	na	0/1	1/1	1/1	1/1	na	1/1	1/1	Potri.014G026000
Chr14	2366203	2377470	11268	na	na	na	na	na	na	1/1	na	Potri.014G027700	alpha/beta-Hydrolases superfamily protein
Chr14	2564118	2570455	6338	na	0/0	0/0	0/0	0/1	0/1	0/1	1/1	Potri.014G030800;Potri.014G030900	;calmodulin like 37
Chr14	2697489	2704672	7184	LTR Copia	0/0	1/1	1/1	0/0	0/0	0/0	0/0	Potri.014G033000;Potri.014G033100	phospholipase A 2A;phospholipase A 2A
Chr14	2710124	2723490	13367	na	0/0	na	na	na	0/0	1/1	na	Potri.014G033400	phospholipase A 2A
Chr14	2746048	2751229	5182	LTR Copia	0/0	1/1	na	na	na	na	na	Potri.014G033500	phospholipase A 2A
Chr14	3039628	3058118	18491	na	0/0	na	na	na	na	1/1	na	Potri.014G037400;Potri.014G037500	cytochrome P450, family 82, subfamily C, polypeptide 4;cytochrome P450, family 82, subfamily C, polypeptide 4
Chr14	3105123	3120544	15422	na	0/0	1/1	0/1	0/1	na	1/1	0/1	Potri.014G038000	cytochrome P450, family 82, subfamily C, polypeptide 4
Chr14	3129423	3139672	10250	na	0/0	na	na	na	na	na	1/1	Potri.014G038200	cytochrome P450, family 82, subfamily C, polypeptide 4
Chr14	3142489	3144463	1975	na	0/0	0/0	0/0	na	0/0	0/0	0/1	Potri.014G038300	Protein kinase protein with adenine nucleotide alpha hydrolases-like domain
Chr14	3280437	3281622	1186	na	0/1	0/0	0/0	0/0	na	0/0	0/0	Potri.014G040200	Pentatricopeptide repeat (PPR) superfamily protein
Chr14	3479536	3480824	1289	na	0/0	0/0	0/0	1/1	na	0/0	1/1	Potri.014G043400	Phosphatidylinositol N-acetylglucosaminyltransferase, GPI19/PIG-P subunit
Chr14	3542659	3544695	2037	Helitron	0/1	na	na	1/1	na	1/1	1/1	Potri.014G044400	glycosyl hydrolase 9C3
Chr14	3738995	3745984	6990	LTR Gypsy	0/1	na	na	na	na	na	na	Potri.014G047800
Chr14	3818518	3828744	10227	na	0/0	1/1	na	na	na	na	na	Potri.014G048200;Potri.014G048300	;
Chr14	4068768	4071505	2738	na	0/0	na	1/1	0/0	0/0	0/0	0/0	Potri.014G050900;Potri.014G051000	Ankyrin repeat family protein;Ankyrin repeat family protein
Chr14	4219480	4240619	21140	na	na	na	na	na	na	1/1	0/1	Potri.014G053700;Potri.014G053800	Plant protein of unknown function (DUF247);
Chr14	4236484	4247733	11250	na	0/1	na	1/1	0/1	na	0/0	1/1	Potri.014G053800;Potri.014G053900	;Plant protein of unknown function (DUF247)
Chr14	4300480	4315844	15365	na	1/1	0/1	1/1	0/0	0/0	0/0	0/0	Potri.014G055000;Potri.014G055100;Potri.014G055200;Potri.014G055300;Potri.014G055400	TRAF-like family protein;ketol-acid reductoisomerase;;DNAJ homologue 2;TRAF-like family protein
Chr14	4317019	4319119	2101	na	0/0	0/0	0/0	0/0	0/1	0/1	0/0	Potri.014G055400	TRAF-like family protein
Chr14	4367174	4372962	5789	na	0/1	na	1/1	na	na	na	na	Potri.014G056100
Chr14	4416455	4417761	1307	na	0/0	1/1	1/1	0/0	0/0	0/0	1/1	Potri.014G057100	AP2/B3-like transcriptional factor family protein
Chr14	4417201	4423444	6244	na	0/0	0/0	0/0	0/0	0/1	0/0	0/0	Potri.014G057100	AP2/B3-like transcriptional factor family protein
Chr14	4483346	4488477	5132	na	0/0	0/1	0/1	0/0	0/0	1/1	1/1	Potri.014G057900;Potri.014G058000	Ankyrin repeat family protein;Ankyrin repeat family protein
Chr14	4590646	4591875	1230	na	0/0	1/1	1/1	0/0	0/0	0/0	0/0	Potri.014G059100	RNI-like superfamily protein
Chr14	4620122	4622557	2436	na	0/0	0/1	0/1	0/0	0/0	0/0	0/0	Potri.014G059800	Bifunctional inhibitor/lipid-transfer protein/seed storage 2S albumin superfamily protein
Chr14	4735210	4746569	11360	na	0/0	na	na	na	na	1/1	na	Potri.014G061100;Potri.014G061200;Potri.014G061300	;SPX domain gene 3;
Chr14	4756223	4777106	20884	na	0/0	0/1	1/1	0/1	0/0	0/0	0/1	Potri.014G061500;Potri.014G061600;Potri.014G061700	;;
Chr14	4765593	4784632	19040	na	0/1	na	na	na	na	na	na	Potri.014G061700;Potri.014G061800	;
Chr14	5040445	5065268	24824	na	na	1/1	na	na	na	0/0	0/0	Potri.014G063300	disease resistance protein (TIR-NBS-LRR class), putative
Chr14	5087403	5092726	5324	na	0/0	na	na	0/1	na	0/0	na	Potri.014G063700;Potri.014G063800	DNA/RNA polymerases superfamily protein;male gametophyte defective 3
Chr14	5093852	5113238	19387	LTR Copia	0/0	na	na	na	1/1	na	0/1	Potri.014G063900;Potri.014G064000	disease resistance protein (TIR-NBS-LRR class), putative;ribosomal protein L16
Chr14	5191334	5192353	1020	na	na	1/1	0/0	0/0	0/0	0/0	0/0	Potri.014G064500	disease resistance protein (TIR-NBS-LRR class), putative
Chr14	5273798	5284058	10261	na	0/0	0/0	0/0	na	na	1/1	0/1	Potri.014G065300;Potri.014G065400;Potri.014G065500	;;
Chr14	5284497	5289400	4904	LTR Copia	0/0	1/1	1/1	na	na	na	1/1	Potri.014G065500
Chr14	5479598	5480610	1013	TIR hAT	0/1	na	na	na	na	na	na	Potri.014G067300	methionine aminopeptidase 1A
Chr14	5900121	5904326	4206	LTR Copia	1/1	1/1	1/1	1/1	1/1	1/1	1/1	Potri.014G073100;Potri.014G073200	alpha/beta-Hydrolases superfamily protein;alpha/beta-Hydrolases superfamily protein
Chr14	5913309	5915300	1992	na	0/0	0/0	0/0	1/1	1/1	1/1	1/1	Potri.014G073300	Nucleotidyltransferase family protein
Chr14	6382380	6383489	1110	LTR Gypsy	0/0	na	1/1	0/0	0/0	0/0	0/0	Potri.014G079800
Chr14	6393363	6394899	1537	na	0/0	0/0	0/0	na	0/1	na	na	Potri.014G079900	NAD-dependent malic enzyme 2
Chr14	6400604	6404674	4071	LTR Copia	0/1	1/1	1/1	1/1	1/1	1/1	1/1	Potri.014G080100	NAD(P)-binding Rossmann-fold superfamily protein
Chr14	6429244	6430499	1256	na	0/0	0/0	0/0	1/1	1/1	1/1	1/1	Potri.014G080700	Amino acid dehydrogenase family protein
Chr14	6584799	6585942	1144	Class II unknown	0/0	na	1/1	1/1	1/1	na	na	Potri.014G083500	Nucleic acid-binding, OB-fold-like protein
Chr14	7196680	7203839	7160	Class II unknown	0/0	na	1/1	1/1	na	1/1	na	Potri.014G091900;Potri.014G092000;Potri.014G092100	;;
Chr14	7239177	7240269	1093	na	0/0	na	na	na	na	1/1	1/1	Potri.014G092700	photosystem II reaction center protein B
Chr14	7394408	7401764	7357	na	0/0	0/0	0/0	0/1	0/1	0/1	0/1	Potri.014G095000;Potri.014G095100	;
Chr14	7874050	7875302	1253	na	0/0	na	0/0	0/0	0/1	0/0	0/0	Potri.014G100600	laccase 6
Chr14	7907060	7908083	1024	Class II unknown	0/0	1/1	1/1	1/1	1/1	1/1	1/1	Potri.014G101000	ORMDL family protein
Chr14	8108978	8122871	13894	na	0/0	0/1	0/1	1/1	na	0/1	0/1	Potri.014G103100;Potri.014G103200	;
Chr14	8211060	8212080	1021	na	0/0	na	1/1	na	na	na	na	Potri.014G104400
Chr14	8317803	8336241	18439	Class II unknown	0/0	na	na	1/1	na	1/1	na	Potri.014G105700	transducin family protein / WD-40 repeat family protein
Chr14	8387968	8389095	1128	na	0/0	1/1	1/1	0/0	0/0	0/0	0/0	Potri.014G106500	O-methyltransferase 1
Chr14	8485596	8491062	5467	na	0/1	na	na	na	na	na	na	Potri.014G108000	NAC transcription factor-like 9
Chr14	8487013	8494624	7612	na	0/0	0/1	0/1	1/1	1/1	1/1	1/1	Potri.014G108000;Potri.014G108100	NAC transcription factor-like 9;TCV-interacting protein
Chr14	8813554	8814755	1202	TIR hAT	0/0	1/1	1/1	na	1/1	1/1	1/1	Potri.014G112500	Protein kinase superfamily protein
Chr14	8848494	8855132	6639	na	0/0	0/0	0/0	0/0	1/1	0/1	1/1	Potri.014G113100;Potri.014G113200	P-glycoprotein 11;P-glycoprotein 21
Chr14	8955039	8956555	1517	na	0/0	na	na	na	na	na	1/1	Potri.014G114800
Chr14	9386563	9410413	23851	na	0/0	1/1	1/1	0/1	0/1	0/0	1/1	Potri.014G121500;Potri.014G121600	Signal transduction histidine kinase;Signal transduction histidine kinase
Chr14	9708450	9713733	5284	na	0/1	na	0/0	1/1	1/1	1/1	1/1	Potri.014G126200;Potri.014G126300	Pollen Ole e 1 allergen and extensin family protein;Pollen Ole e 1 allergen and extensin family protein
Chr14	9713232	9718788	5557	na	0/0	0/1	0/1	0/1	na	0/1	1/1	Potri.014G126300;Potri.014G126400	Pollen Ole e 1 allergen and extensin family protein;Ribosomal protein L14p/L23e family protein
Chr14	10255075	10257173	2099	na	0/0	1/1	1/1	0/0	0/0	0/0	0/0	Potri.014G134800	F-box/RNI-like superfamily protein
Chr14	10500762	10502271	1510	na	0/0	1/1	1/1	0/0	0/0	0/0	0/0	Potri.014G137200
Chr14	10520470	10522969	2500	na	0/0	na	1/1	0/0	0/0	na	0/0	Potri.014G137500;Potri.014G137600	endoplasmic reticulum auxin binding protein 1;ribosomal RNA processing 4
Chr14	10521964	10523008	1045	Class II unknown	0/0	na	na	1/1	1/1	na	1/1	Potri.014G137600	ribosomal RNA processing 4
Chr14	10615937	10617520	1584	na	0/0	na	na	1/1	na	1/1	na	Potri.014G138800	glutathione peroxidase 4
Chr14	10923419	10926975	3557	na	0/0	na	na	0/1	na	1/1	na	Potri.014G143100	Protein kinase superfamily protein
Chr14	11043164	11044168	1005	na	0/0	1/1	1/1	1/1	1/1	1/1	1/1	Potri.014G144700	NAD(P)-linked oxidoreductase superfamily protein
Chr14	11271102	11281663	10562	na	0/0	1/1	1/1	0/1	1/1	1/1	1/1	Potri.014G147400;Potri.014G147500	Transducin/WD40 repeat-like superfamily protein;Transducin/WD40 repeat-like superfamily protein
Chr14	11289646	11291115	1470	Helitron	na	na	na	1/1	1/1	na	na	Potri.014G147700	NAD(P)-linked oxidoreductase superfamily protein
Chr14	11352143	11353362	1220	na	0/0	0/0	0/0	0/1	0/1	1/1	0/1	Potri.014G148700	phytoene desaturase 3
Chr14	11625599	11627025	1427	LTR	0/1	1/1	1/1	1/1	1/1	1/1	1/1	Potri.014G151000;Potri.014G151100	Got1/Sft2-like vescicle transport protein family;
Chr14	11695977	11713768	17792	na	0/0	0/0	0/0	1/1	1/1	1/1	na	Potri.014G151600;Potri.014G151700	;Pentatricopeptide repeat (PPR) superfamily protein
Chr14	11819650	11843703	24054	na	0/1	na	na	na	na	na	na	Potri.014G152300;Potri.014G152400;Potri.014G152500	Fatty acid hydroxylase superfamily;glutamate receptor 3.4;auxin transport protein (BIG)
Chr14	11957299	11962404	5106	LTR Copia	0/0	1/1	1/1	1/1	1/1	1/1	1/1	Potri.014G153500	NAD(P)-binding Rossmann-fold superfamily protein
Chr14	12107587	12109531	1945	na	0/0	na	na	na	na	na	1/1	Potri.014G155400	cellulose synthase-like B4
Chr14	12141943	12143067	1125	na	0/0	0/0	0/0	0/1	na	0/0	0/1	Potri.014G155800	hydroperoxide lyase 1
Chr14	12520358	12541680	21323	na	0/0	na	na	na	na	0/0	0/1	Potri.014G159600;Potri.014G159700;Potri.014G159800	;Myzus persicae-induced lipase 1;Myzus persicae-induced lipase 1
Chr14	12821751	12823892	2142	TIR hAT	0/0	0/1	0/1	0/0	0/0	0/0	0/0	Potri.014G162500
Chr14	12922221	12928402	6182	na	0/0	1/1	1/1	na	na	0/0	0/0	Potri.014G163600;Potri.014G163700	NAC-domain protein 101;F-box/RNI-like/FBD-like domains-containing protein
Chr14	13214164	13219678	5515	na	0/0	na	0/0	0/1	na	0/1	0/1	Potri.014G166700;Potri.014G166800	HXXXD-type acyl-transferase family protein;glucose-6-phosphate dehydrogenase 1
Chr14	13466861	13471497	4637	LTR Copia	0/0	na	na	1/1	na	1/1	1/1	Potri.014G168400	nudix hydrolase homolog 2
Chr14	13553812	13569320	15509	LTR Gypsy	1/1	na	na	na	na	na	na	Potri.014G169400;Potri.014G169500	AMP-dependent synthetase and ligase family protein;
Chr14	13762309	13763642	1334	na	0/1	1/1	1/1	1/1	1/1	1/1	1/1	Potri.014G170700	Got1/Sft2-like vescicle transport protein family
Chr14	13803281	13805803	2523	na	0/0	na	1/1	na	na	na	na	Potri.014G171200	sensitive to freezing 6
Chr14	13820009	13828843	8835	na	0/0	na	1/1	0/0	na	0/0	0/0	Potri.014G171300;Potri.014G171400;Potri.014G171500	Heavy metal transport/detoxification superfamily protein ;;Heavy metal transport/detoxification superfamily protein
Chr14	14034017	14044331	10315	Class II unknown	0/0	na	na	1/1	na	na	1/1	Potri.014G173400
Chr14	14145136	14168611	23476	LTR Gypsy	0/0	0/0	0/0	na	na	na	1/1	Potri.014G174500
Chr14	14314173	14316001	1829	LTR Gypsy	0/0	na	0/1	0/0	0/0	0/0	0/0	Potri.014G175900	Integral membrane HRF1 family protein
Chr14	14563009	14568635	5627	Class II unknown	0/0	1/1	1/1	na	na	na	na	Potri.014G177600
Chr14	14664409	14669136	4728	na	0/0	1/1	1/1	na	na	na	0/0	Potri.014G178400
Chr14	15365582	15366741	1160	Class II unknown	0/0	na	1/1	na	1/1	na	na	Potri.014G181900	Enhancer of polycomb-like transcription factor protein
Chr14	15486970	15488381	1412	na	0/0	0/0	na	0/1	0/1	1/1	0/1	Potri.014G182600	O-Glycosyl hydrolases family 17 protein
Chr14	15499283	15502340	3058	na	0/0	na	na	0/0	na	0/1	1/1	Potri.014G182700	O-Glycosyl hydrolases family 17 protein
Chr14	15578938	15582189	3252	Helitron	0/0	na	na	0/1	0/1	0/1	0/1	Potri.014G183000	O-Glycosyl hydrolases family 17 protein
Chr14	15768522	15769973	1452	na	0/0	na	na	0/1	0/1	0/1	0/1	Potri.014G183600	coenzyme Q 3
Chr14	16630500	16641834	11335	LTR Gypsy	0/0	na	1/1	na	na	na	na	Potri.014G187100	F-box associated ubiquitination effector family protein
Chr14	16650212	16651706	1495	na	0/0	1/1	1/1	na	na	na	na	Potri.014G187200	zinc ion binding;nucleic acid binding
Chr14	17001117	17009325	8209	na	0/0	na	na	1/1	na	1/1	1/1	Potri.014G188500	zinc ion binding;nucleic acid binding
Chr14	17013494	17020248	6755	na	0/0	na	na	na	na	1/1	na	Potri.014G188600	zinc ion binding;nucleic acid binding
Chr14	17332441	17336153	3713	LTR Copia	0/0	na	na	na	na	1/1	1/1	Potri.014G190100
Chr14	17472881	17473902	1022	na	na	1/1	1/1	1/1	1/1	1/1	1/1	Potri.014G190800	Sterile alpha motif (SAM) domain-containing protein
Chr14	17731289	17733731	2443	LTR Gypsy	na	0/0	na	na	1/1	1/1	na	Potri.014G191800
Chr14	18080418	18081509	1092	na	0/0	na	1/1	0/0	0/0	0/0	0/0	Potri.014G193400	multidrug resistance-associated protein 5
Chr14	18372891	18374326	1436	na	0/0	0/0	0/0	0/1	na	0/0	0/0	Potri.014G195000	GTP cyclohydrolase I
Chr14	18487663	18488689	1027	LTR Gypsy	0/0	na	1/1	na	na	na	1/1	Potri.014G195700	ATP citrate lyase (ACL) family protein
Chr15	37282	39182	1901	na	0/0	0/0	0/0	1/1	1/1	1/1	1/1	Potri.015G000700	double-stranded DNA binding
Chr15	80878	86089	5212	LTR Copia	0/0	1/1	1/1	1/1	1/1	1/1	1/1	Potri.015G001400	Gag-Pol-related retrotransposon family protein
Chr15	316124	317725	1602	na	0/0	1/1	1/1	0/0	0/0	0/0	0/0	Potri.015G004900
Chr15	711757	712793	1037	na	0/0	na	na	1/1	1/1	1/1	1/1	Potri.015G010700	plastid transcriptionally active7
Chr15	1012013	1029186	17174	na	na	na	1/1	na	na	1/1	na	Potri.015G014900;Potri.015G015000	;
Chr15	1056645	1059172	2528	na	0/0	0/0	0/0	0/1	1/1	0/1	0/1	Potri.015G015300	AP2/B3-like transcriptional factor family protein
Chr15	1100101	1101500	1400	na	0/1	na	na	na	na	0/0	0/0	Potri.015G015800	AP2/B3-like transcriptional factor family protein
Chr15	1160496	1170139	9644	LTR Gypsy	0/0	1/1	0/1	na	na	0/0	0/0	Potri.015G016200;Potri.015G016300;Potri.015G016400	AP2/B3-like transcriptional factor family protein;OBP3-responsive gene 1;OBP3-responsive gene 1
Chr15	1163100	1173018	9919	na	0/1	1/1	1/1	1/1	na	na	na	Potri.015G016300;Potri.015G016400;Potri.015G016500	OBP3-responsive gene 1;OBP3-responsive gene 1;OBP3-responsive gene 1
Chr15	1291460	1293600	2141	LTR Gypsy	0/0	1/1	1/1	na	na	na	na	Potri.015G017900	Protein kinase family protein
Chr15	1301269	1306376	5108	LTR Copia	0/0	0/1	na	na	na	1/1	1/1	Potri.015G018100	Protein kinase superfamily protein
Chr15	1536366	1545186	8821	na	0/0	na	0/1	na	na	0/0	na	Potri.015G021100
Chr15	1861915	1878395	16481	na	na	1/1	1/1	0/0	na	0/0	0/0	Potri.015G023900;Potri.015G024000;Potri.015G024100	chitinase A;chitinase A;chitinase A
Chr15	1904265	1917509	13245	na	0/0	na	na	1/1	na	na	1/1	Potri.015G024400;Potri.015G024500	ATP-dependent RNA helicase, putative;disease resistance family protein / LRR family protein
Chr15	1955158	1977258	22101	na	0/0	na	na	1/1	na	na	0/1	Potri.015G025100;Potri.015G025200;Potri.015G025300	disease resistance family protein / LRR family protein;disease resistance family protein / LRR family protein;disease resistance family protein / LRR family protein
Chr15	2221551	2235980	14430	na	0/0	na	1/1	0/1	0/1	0/1	0/1	Potri.015G027700;Potri.015G027800;Potri.015G027900	UDP-glucosyl transferase 88A1;UDP-glucosyl transferase 88A1;UDP-glucosyl transferase 88A1
Chr15	2796897	2798168	1272	Helitron	0/0	0/0	0/1	na	na	na	na	Potri.015G033800	D-cysteine desulfhydrase
Chr15	2819040	2820327	1288	Helitron	0/0	na	1/1	na	na	0/0	0/0	Potri.015G033900	cyclic nucleotide-binding transporter 1
Chr15	3057471	3058686	1216	na	0/0	1/1	1/1	na	na	na	na	Potri.015G035300	Molecular chaperone Hsp40/DnaJ family protein
Chr15	3228314	3236294	7981	na	0/0	0/0	na	1/1	1/1	1/1	1/1	Potri.015G036600	Ssu72-like family protein
Chr15	3320184	3331278	11095	LTR Gypsy	0/0	1/1	1/1	na	na	na	1/1	Potri.015G037500
Chr15	3408324	3411211	2888	na	0/0	0/0	0/0	0/0	0/0	0/1	0/0	Potri.015G038300	Glutathione S-transferase family protein
Chr15	3750606	3766872	16267	na	0/0	0/0	1/1	0/1	na	1/1	0/1	Potri.015G040500;Potri.015G040600	;laccase 1
Chr15	3758695	3759752	1058	LTR Copia	0/0	1/1	1/1	na	na	na	na	Potri.015G040600	laccase 1
Chr15	3978323	3980184	1862	na	0/0	na	na	0/0	0/0	0/1	1/1	Potri.015G041900	S-adenosyl-L-methionine-dependent methyltransferases superfamily protein
Chr15	4352871	4354968	2098	na	0/0	0/0	0/0	0/0	0/0	0/1	0/0	Potri.015G043700	Uncharacterised conserved protein UCP031088, alpha/beta hydrolase
Chr15	4427835	4451261	23427	na	0/0	na	0/0	na	na	0/1	0/1	Potri.015G044800;Potri.015G044900;Potri.015G045000;Potri.015G045100	Protein kinase superfamily protein;receptor serine/threonine kinase, putative;Protein kinase superfamily protein;Protein kinase superfamily protein
Chr15	4428337	4432919	4583	LTR Copia	na	na	1/1	na	na	na	na	Potri.015G044900	receptor serine/threonine kinase, putative
Chr15	4794773	4806704	11932	TIR CACTA	0/0	na	na	na	1/1	na	na	Potri.015G047200;Potri.015G047300	ribulose bisphosphate carboxylase small chain 1A;DNA-binding protein with MIZ/SP-RING zinc finger, PHD-finger and SAP domain
Chr15	5644684	5647070	2387	LTR Copia	0/0	na	1/1	1/1	1/1	1/1	1/1	Potri.015G050800	TBP-associated factor 2
Chr15	6385075	6388832	3758	LINE L1	0/0	na	na	1/1	na	na	na	Potri.015G051700	zinc ion binding;nucleic acid binding
Chr15	6417206	6419733	2528	LTR Gypsy	0/0	na	na	1/1	na	1/1	1/1	Potri.015G051900
Chr15	7139098	7150373	11276	LTR Gypsy	0/0	na	na	1/1	1/1	1/1	1/1	Potri.015G054200	zinc ion binding;nucleic acid binding
Chr15	7269890	7284383	14494	na	0/0	na	na	na	na	1/1	1/1	Potri.015G054400
Chr15	7433925	7444215	10291	TIR CACTA	0/0	na	na	na	na	na	1/1	Potri.015G054800
Chr15	7867404	7868861	1458	TIR hAT	0/0	1/1	1/1	na	na	na	na	Potri.015G057500	glycine-rich protein
Chr15	8491534	8502683	11150	na	0/0	na	0/0	1/1	1/1	1/1	0/1	Potri.015G062000	Polynucleotidyl transferase, ribonuclease H-like superfamily protein
Chr15	9032179	9038976	6798	na	0/0	1/1	1/1	na	na	na	na	Potri.015G065700	NAD(P)-binding Rossmann-fold superfamily protein
Chr15	9179977	9184177	4201	LTR Gypsy	0/1	na	na	na	na	na	na	Potri.015G067100	Pectin lyase-like superfamily protein
Chr15	9787539	9790209	2671	Helitron	0/0	na	na	na	na	1/1	1/1	Potri.015G073300	hypoxia-responsive family protein / zinc finger (C3HC4-type RING finger) family protein
Chr15	9969058	9971440	2383	LTR Gypsy	0/1	na	na	na	na	na	na	Potri.015G074800
Chr15	10900887	10906514	5628	na	0/0	0/0	0/0	1/1	0/0	0/1	1/1	Potri.015G085400;Potri.015G085500	Protein kinase superfamily protein;terpene synthase 21
Chr15	12085647	12110323	24677	na	0/0	1/1	0/0	0/1	0/1	0/0	1/1	Potri.015G102800;Potri.015G102900;Potri.015G103000	DNA binding;ATP binding;DNA binding;ATP binding;DNA binding;ATP binding
Chr15	12114796	12130896	16101	na	0/0	0/1	0/1	na	na	na	na	Potri.015G103100	DNA binding;ATP binding
Chr15	12118185	12132780	14596	na	na	na	na	na	na	0/1	0/1	Potri.015G103100	DNA binding;ATP binding
Chr15	12137972	12138972	1001	na	0/0	1/1	1/1	1/1	1/1	1/1	1/1	Potri.015G103200
Chr15	12276846	12278530	1685	LTR Copia	0/1	1/1	1/1	1/1	1/1	1/1	1/1	Potri.015G104700	serine carboxypeptidase-like 45
Chr15	12489306	12494181	4876	LTR Copia	0/0	1/1	na	na	1/1	na	na	Potri.015G107300	Protein of unknown function (DUF594)
Chr15	12499411	12505601	6191	LTR Gypsy	na	0/1	na	na	1/1	na	na	Potri.015G107500	Protein of unknown function (DUF594)
Chr15	12913339	12915904	2566	N>80%	1/1	na	na	na	na	1/1	1/1	Potri.015G113700	Protein of unknown function (DUF594)
Chr15	13286252	13293169	6918	na	0/0	0/0	0/0	1/1	0/1	0/0	1/1	Potri.015G117700;Potri.015G117800;Potri.015G117900	zinc transporter 10 precursor;RING/U-box superfamily protein;zinc transporter 10 precursor
Chr15	13390581	13405505	14925	na	0/0	0/0	0/0	0/1	na	0/1	1/1	Potri.015G119300
Chr15	13423065	13429010	5946	na	0/0	1/1	0/1	1/1	na	na	1/1	Potri.015G119500
Chr15	13489906	13495848	5943	na	0/0	na	0/1	na	na	1/1	na	Potri.015G119900
Chr15	13521650	13536158	14509	na	0/1	na	na	1/1	0/1	0/1	1/1	Potri.015G120400;Potri.015G120500;Potri.015G120600	myo-inositol monophosphatase like 1;;
Chr15	13525316	13539137	13822	na	0/0	0/1	0/1	0/0	0/0	0/0	0/0	Potri.015G120500;Potri.015G120600;Potri.015G120700	;;
Chr15	13708261	13710591	2331	na	0/0	0/1	0/1	0/0	na	0/0	0/0	Potri.015G123500	transcription activators
Chr15	13748508	13752571	4064	LTR Copia	0/0	na	na	na	na	0/1	0/1	Potri.015G123900	transcription activators
Chr15	13759640	13769259	9620	na	0/0	na	1/1	na	na	na	0/1	Potri.015G124100;Potri.015G124200	Leucine-rich repeat receptor-like protein kinase family protein;transcription activators
Chr15	13772670	13792271	19602	LTR Gypsy	0/0	na	na	1/1	1/1	1/1	1/1	Potri.015G124300
Chr15	13877080	13886941	9862	na	0/0	na	0/1	0/0	na	0/0	0/0	Potri.015G125700;Potri.015G125800	calmodulin-binding family protein;IQ calmodulin-binding motif family protein
Chr15	13899066	13900701	1636	na	0/0	0/0	0/0	1/1	0/0	0/1	0/1	Potri.015G126400
Chr15	14301449	14304548	3100	na	0/0	na	1/1	na	1/1	1/1	1/1	Potri.015G132800	cytochrome P450, family 96, subfamily A, polypeptide 10
Chr15	14348361	14355329	6969	na	0/0	0/0	1/1	0/1	0/1	0/1	0/1	Potri.015G133600;Potri.015G133700	3-ketoacyl-CoA synthase 6;3-ketoacyl-CoA synthase 6
Chr15	14657829	14665018	7190	na	0/0	0/0	0/0	0/1	0/0	0/0	1/1	Potri.015G137500;Potri.015G137600	peptidoglycan-binding LysM domain-containing protein;SWIB/MDM2 domain superfamily protein
Chr15	14663831	14672105	8275	na	0/0	0/1	0/1	0/0	0/0	0/0	0/0	Potri.015G137600;Potri.015G137700;Potri.015G137800	SWIB/MDM2 domain superfamily protein;;
Chr15	14742280	14743488	1209	na	na	na	na	na	1/1	na	na	Potri.015G139200
Chr15	14750241	14761049	10809	na	0/0	0/1	0/1	0/0	0/0	0/0	0/0	Potri.015G139400;Potri.015G139500	MATE efflux family protein;MATE efflux family protein
Chr15	14939251	14940912	1662	Class II unknown	0/0	na	1/1	na	na	1/1	1/1	Potri.015G143200	Transducin/WD40 repeat-like superfamily protein
Chr16	75000	76230	1231	LTR Copia	0/1	1/1	1/1	1/1	1/1	1/1	1/1	Potri.016G001500
Chr16	121064	122888	1825	na	0/0	1/1	1/1	na	na	na	na	Potri.016G002500	alpha/beta-Hydrolases superfamily protein
Chr16	202730	204678	1949	na	0/0	na	1/1	1/1	1/1	1/1	1/1	Potri.016G004100	farnesyl diphosphate synthase 1
Chr16	213054	218202	5149	na	0/0	0/1	0/1	0/1	1/1	1/1	0/1	Potri.016G004600;Potri.016G004700	oligopeptide transporter 8;
Chr16	519307	527318	8012	na	0/0	0/0	0/0	0/0	0/0	0/1	0/0	Potri.016G010300;Potri.016G010400;Potri.016G010500	RAB GTPase homolog A5A;;inositol transporter 4
Chr16	595422	617101	21680	LTR Copia	0/0	1/1	1/1	0/1	1/1	0/1	1/1	Potri.016G011400;Potri.016G011500	Leucine-rich repeat transmembrane protein kinase;
Chr16	775634	783100	7467	na	0/1	1/1	0/1	0/1	1/1	1/1	0/1	Potri.016G014100;Potri.016G014200	UDP-Glycosyltransferase superfamily protein;UDP-glucosyl transferase 71B5
Chr16	787263	790679	3417	TIR Mutator	0/0	na	na	na	na	0/1	1/1	Potri.016G014300	UDP-glucosyl transferase 71C4
Chr16	874511	875534	1024	na	0/0	1/1	0/1	1/1	0/1	1/1	1/1	Potri.016G016200	UDP-glucosyl transferase 71B1
Chr16	878075	895509	17435	na	0/0	0/1	0/1	na	na	1/1	0/1	Potri.016G016300;Potri.016G016400;Potri.016G016500	UDP-Glycosyltransferase superfamily protein;UDP-glucosyl transferase 71B6;UDP-Glycosyltransferase superfamily protein
Chr16	895683	901231	5549	na	0/0	0/1	1/1	0/1	0/1	0/1	1/1	Potri.016G016600;Potri.016G016700	UDP-Glycosyltransferase superfamily protein;UDP-glucosyl transferase 71B1
Chr16	922003	926649	4647	TIR Mutator	0/0	na	na	na	na	0/1	0/0	Potri.016G017200	UDP-glucosyl transferase 71B1
Chr16	927259	932742	5484	na	0/0	0/0	0/0	0/1	0/1	0/1	1/1	Potri.016G017200;Potri.016G017300	UDP-glucosyl transferase 71B1;UDP-glucosyl transferase 71B6
Chr16	1067455	1068459	1005	na	0/0	na	1/1	na	0/1	0/0	1/1	Potri.016G019500	RNI-like superfamily protein
Chr16	1113702	1119200	5499	LTR Copia	na	1/1	1/1	1/1	1/1	1/1	1/1	Potri.016G020500	UDP-glucosyl transferase 85A3
Chr16	1125017	1126204	1188	na	0/0	0/0	0/0	0/0	0/0	0/0	0/1	Potri.016G020600	Topoisomerase II-associated protein PAT1
Chr16	1445148	1449492	4345	na	0/0	0/0	0/0	0/0	0/0	1/1	0/1	Potri.016G025600;Potri.016G025700	Pentatricopeptide repeat (PPR) superfamily protein;alpha-L-arabinofuranosidase 1
Chr16	1452488	1462032	9545	na	0/0	0/1	0/0	na	na	na	0/1	Potri.016G025800	BED zinc finger ;hAT family dimerisation domain
Chr16	1465187	1483121	17935	LTR Gypsy	0/0	0/0	0/0	0/0	0/0	na	0/1	Potri.016G026100;Potri.016G026200;Potri.016G026300	BED zinc finger ;hAT family dimerisation domain;;BED zinc finger ;hAT family dimerisation domain
Chr16	1483565	1489048	5484	LTR Copia	0/0	1/1	1/1	1/1	1/1	na	1/1	Potri.016G026300	BED zinc finger ;hAT family dimerisation domain
Chr16	1520691	1535044	14354	na	0/0	na	na	1/1	na	na	1/1	Potri.016G026900;Potri.016G027000	;BED zinc finger ;hAT family dimerisation domain
Chr16	1543714	1564891	21178	na	na	0/0	0/0	na	na	na	0/1	Potri.016G027300;Potri.016G027400;Potri.016G027500	GRAS family transcription factor family protein;BED zinc finger ;hAT family dimerisation domain;BED zinc finger ;hAT family dimerisation domain
Chr16	1746242	1747381	1140	na	0/0	na	1/1	0/0	0/0	0/0	0/0	Potri.016G031100	cytochrome P450, family 98, subfamily A, polypeptide 3
Chr16	1797779	1806492	8714	na	1/1	0/1	0/1	0/1	0/1	0/1	0/1	Potri.016G031800	cytochrome P450, family 94, subfamily D, polypeptide 1
Chr16	1948140	1964521	16382	na	0/1	0/0	1/1	0/0	0/0	0/0	0/0	Potri.016G033600;Potri.016G033700;Potri.016G033800	DNA/RNA helicase protein;DNA/RNA helicase protein;DNA/RNA helicase protein
Chr16	1990437	1999355	8919	na	0/0	0/0	0/0	0/1	1/1	0/1	0/1	Potri.016G034400;Potri.016G034500;Potri.016G034600	serine carboxypeptidase-like 45;serine carboxypeptidase-like 45;serine carboxypeptidase-like 46
Chr16	2413587	2436615	23029	na	0/0	0/0	0/0	0/1	0/1	0/1	0/1	Potri.016G039500;Potri.016G039600;Potri.016G039700;Potri.016G039800;Potri.016G039900	Plant protein of unknown function (DUF247);Plant protein of unknown function (DUF247);Plant protein of unknown function (DUF247);Plant protein of unknown function (DUF247);
Chr16	2461488	2464103	2616	LTR Copia	0/1	1/1	1/1	1/1	1/1	1/1	1/1	Potri.016G040200	lycopene cyclase
Chr16	2567113	2568310	1198	na	0/0	0/0	0/0	na	na	na	1/1	Potri.016G041400;Potri.016G041500	;N-acetylglucosaminyl transferase component family protein / Gpi1 family protein
Chr16	2632306	2633325	1020	Class II unknown	0/1	na	na	1/1	na	1/1	1/1	Potri.016G042500	purple acid phosphatase 16
Chr16	2659769	2670029	10261	na	0/0	1/1	na	na	na	1/1	1/1	Potri.016G043100	autoinhibited Ca(2+)-ATPase, isoform 4
Chr16	2662506	2674327	11822	na	0/1	na	na	na	na	na	na	Potri.016G043100	autoinhibited Ca(2+)-ATPase, isoform 4
Chr16	2782247	2789132	6886	na	1/1	0/1	0/1	na	na	1/1	na	Potri.016G044200	Cysteine/Histidine-rich C1 domain family protein
Chr16	2817788	2822958	5171	na	0/0	na	na	na	na	0/1	na	Potri.016G044800	Cysteine/Histidine-rich C1 domain family protein
Chr16	2830892	2832718	1827	LTR	0/0	1/1	1/1	na	na	na	0/1	Potri.016G044900	Cysteine/Histidine-rich C1 domain family protein
Chr16	2966108	2990940	24833	na	0/0	na	na	na	na	1/1	na	Potri.016G047000;Potri.016G047100;Potri.016G047200	Cysteine/Histidine-rich C1 domain family protein;Cysteine/Histidine-rich C1 domain family protein;Cysteine/Histidine-rich C1 domain family protein
Chr16	2970835	2978900	8066	na	0/0	na	1/1	na	na	na	na	Potri.016G047100	Cysteine/Histidine-rich C1 domain family protein
Chr16	3088430	3089624	1195	na	0/0	1/1	1/1	0/0	0/0	0/0	0/0	Potri.016G048700	STRUBBELIG-receptor family 2
Chr16	3190803	3196178	5376	na	0/0	0/0	0/0	1/1	1/1	1/1	1/1	Potri.016G049900;Potri.016G050000;Potri.016G050100	cytochrome P450, family 93, subfamily D, polypeptide 1;;cytochrome P450, family 93, subfamily D, polypeptide 1
Chr16	3318317	3323248	4932	LTR Copia	1/1	1/1	1/1	1/1	1/1	1/1	1/1	Potri.016G051800	Chaperone DnaJ-domain superfamily protein
Chr16	3472199	3474978	2780	na	0/0	0/0	0/1	0/0	0/0	0/0	0/0	Potri.016G053600	MATE efflux family protein
Chr16	4263125	4264534	1410	na	0/1	0/0	0/0	1/1	1/1	0/0	1/1	Potri.016G060900	Disease resistance-responsive (dirigent-like protein) family protein
Chr16	4296299	4297665	1367	na	0/0	na	na	1/1	1/1	1/1	1/1	Potri.016G061500	Leucine-rich repeat transmembrane protein kinase
Chr16	4293065	4295336	2272	na	0/0	na	na	1/1	na	1/1	1/1	Potri.016G061500	Leucine-rich repeat transmembrane protein kinase
Chr16	4990386	4993179	2794	na	0/0	0/0	0/0	0/0	0/1	0/0	0/0	Potri.016G069100	embryo defective 2016
Chr16	5001942	5004517	2576	na	0/0	0/0	0/0	0/1	0/1	0/1	0/1	Potri.016G069200	Protein of unknown function (DUF3245)
Chr16	5084284	5086880	2597	LTR Gypsy	0/0	1/1	1/1	na	na	1/1	1/1	Potri.016G069800
Chr16	5231407	5232527	1121	na	0/0	0/0	0/0	0/1	0/0	0/0	1/1	Potri.016G071300	S-adenosyl-L-methionine-dependent methyltransferases superfamily protein
Chr16	5575071	5576462	1392	na	0/0	na	1/1	0/0	na	0/0	0/0	Potri.016G073800	NAD(P)-binding Rossmann-fold superfamily protein
Chr16	5574055	5579792	5738	na	0/0	0/0	0/0	1/1	1/1	1/1	0/1	Potri.016G073800;Potri.016G073900	NAD(P)-binding Rossmann-fold superfamily protein;NAD(P)-binding Rossmann-fold superfamily protein
Chr16	5706580	5707623	1044	Class II unknown	0/0	1/1	1/1	1/1	1/1	1/1	1/1	Potri.016G075700	Tetratricopeptide repeat (TPR)-like superfamily protein
Chr16	5829159	5841368	12210	na	0/1	na	na	na	na	na	na	Potri.016G077000;Potri.016G077100	ubiquitin extension protein 1;alpha/beta-Hydrolases superfamily protein
Chr16	5859194	5869756	10563	na	0/0	0/0	0/0	0/1	0/1	0/1	0/0	Potri.016G077400;Potri.016G077500	cell wall invertase 2;cell wall invertase 2
Chr16	5978324	5989433	11110	na	0/0	na	na	1/1	1/1	1/1	1/1	Potri.016G078400	4-phosphopantetheinyl transferase superfamily
Chr16	6395520	6398924	3405	TIR hAT	0/0	1/1	1/1	1/1	1/1	1/1	1/1	Potri.016G082500	RING/U-box superfamily protein
Chr16	6435529	6441953	6425	na	0/0	na	0/0	1/1	na	1/1	1/1	Potri.016G083000	Thioesterase superfamily protein
Chr16	6858382	6863073	4692	LTR Gypsy	0/0	1/1	1/1	1/1	1/1	1/1	1/1	Potri.016G086800
Chr16	7161569	7162803	1235	LTR Gypsy	0/0	na	na	1/1	na	na	na	Potri.016G088900
Chr16	7275436	7278100	2665	LTR Copia	0/0	na	1/1	0/0	na	0/0	0/0	Potri.016G089700	Photosystem I, PsaA/PsaB protein
Chr16	7436315	7438463	2149	na	0/0	0/0	0/0	na	na	1/1	1/1	Potri.016G090700	RNA-binding (RRM/RBD/RNP motifs) family protein
Chr16	7493305	7495929	2625	na	0/0	0/0	0/0	1/1	na	1/1	1/1	Potri.016G091200	isocitrate dehydrogenase V
Chr16	7709881	7711938	2058	LTR Gypsy	0/0	na	na	1/1	1/1	1/1	1/1	Potri.016G092500
Chr16	7745967	7747212	1246	na	0/0	0/1	1/1	na	0/1	0/0	0/0	Potri.016G092600	HOPZ-ACTIVATED RESISTANCE 1
Chr16	7761377	7763639	2263	Helitron	na	1/1	na	na	1/1	1/1	na	Potri.016G092700	Leucine-rich repeat transmembrane protein kinase
Chr16	8993391	8994618	1228	Class II unknown	0/0	na	1/1	na	na	na	na	Potri.016G095500	Protein of unknown function (DUF3741)
Chr16	9021700	9024622	2923	LTR Gypsy	0/0	1/1	1/1	na	1/1	1/1	1/1	Potri.016G095600
Chr16	9190010	9201055	11046	na	0/0	0/0	na	na	na	na	1/1	Potri.016G096000;Potri.016G096100;Potri.016G096200	Pyruvate kinase family protein;;
Chr16	9384325	9385376	1052	na	0/0	0/0	0/0	1/1	1/1	1/1	0/1	Potri.016G097300	Acyl-CoA N-acyltransferase with RING/FYVE/PHD-type zinc finger domain
Chr16	9851317	9853155	1839	na	0/0	1/1	na	na	na	na	na	Potri.016G101000	Concanavalin A-like lectin protein kinase family protein
Chr16	10085164	10098690	13527	na	0/0	0/1	1/1	0/0	0/0	0/0	0/0	Potri.016G102600	S-locus lectin protein kinase family protein
Chr16	10125454	10135980	10527	na	0/0	0/0	0/0	0/1	0/0	0/1	1/1	Potri.016G102900;Potri.016G103000	S-locus lectin protein kinase family protein;
Chr16	10507575	10514205	6631	LTR Gypsy	0/0	0/1	0/1	na	na	na	0/0	Potri.016G105200
Chr16	11133709	11136193	2485	na	0/0	0/1	1/1	na	na	na	na	Potri.016G108300
Chr16	11139097	11140509	1413	na	0/0	0/0	0/0	1/1	na	na	na	Potri.016G108400
Chr16	11437828	11438850	1023	TIR hAT	0/0	na	na	na	na	na	1/1	Potri.016G111500	ARM repeat superfamily protein
Chr16	11464339	11467413	3075	Helitron	0/1	na	na	na	1/1	1/1	1/1	Potri.016G111900	peptide transporter 1
Chr16	11479845	11491654	11810	na	0/0	0/0	0/0	0/1	0/1	0/1	1/1	Potri.016G112000;Potri.016G112100	Laccase/Diphenol oxidase family protein;Laccase/Diphenol oxidase family protein
Chr16	11690641	11696102	5462	na	0/0	na	na	na	na	1/1	na	Potri.016G113200	Nucleotide-sugar transporter family protein
Chr16	12022150	12026824	4675	LTR Copia	0/1	na	na	1/1	1/1	1/1	1/1	Potri.016G116000	SGNH hydrolase-type esterase superfamily protein
Chr16	12333775	12336563	2789	na	0/0	0/0	na	1/1	na	0/0	na	Potri.016G118000	acyl-CoA oxidase 4
Chr16	12366367	12371476	5110	na	0/0	0/0	0/0	1/1	na	0/0	0/0	Potri.016G118500;Potri.016G118600	glutathione S-transferase tau 7;electron transport SCO1/SenC family protein
Chr16	12367151	12368180	1030	na	0/0	1/1	0/1	na	na	0/0	0/0	Potri.016G118500;Potri.016G118600	glutathione S-transferase tau 7;electron transport SCO1/SenC family protein
Chr16	12387014	12392707	5694	LTR Copia	0/0	na	1/1	na	na	na	na	Potri.016G119000	AGAMOUS-like 62
Chr16	12520220	12521883	1664	na	0/0	0/1	0/1	0/0	0/0	0/0	0/0	Potri.016G120500	receptor like protein 6
Chr16	12540850	12542364	1515	na	0/0	0/1	1/1	0/0	0/0	0/0	0/0	Potri.016G120600	receptor like protein 6
Chr16	12725902	12727950	2049	LTR Gypsy	0/1	1/1	na	na	na	1/1	na	Potri.016G123400	RGA-like 2
Chr16	12988575	12998276	9702	na	na	na	na	na	0/1	0/1	0/1	Potri.016G127000	receptor like protein 6
Chr16	13302753	13304429	1677	na	0/0	na	na	1/1	1/1	1/1	1/1	Potri.016G130600	RAB GTPase homolog B1C
Chr16	13458227	13468840	10614	na	0/0	na	na	1/1	1/1	1/1	1/1	Potri.016G131400	Protein of unknown function (DUF567)
Chr16	13468307	13489697	21391	na	0/0	1/1	na	na	na	0/0	0/0	Potri.016G131500	Protein of unknown function (DUF567)
Chr16	13904853	13912845	7993	na	0/0	na	1/1	na	na	na	na	Potri.016G135700	lipid transfer protein 5
Chr16	13896821	13910291	13471	na	0/0	na	na	na	na	0/1	0/1	Potri.016G135700	lipid transfer protein 5
Chr16	13919272	13921733	2462	na	0/1	0/0	0/0	na	na	na	na	Potri.016G135900	O-Glycosyl hydrolases family 17 protein
Chr16	13944928	13946244	1317	na	0/0	na	na	1/1	na	na	na	Potri.016G136300
Chr16	14008240	14021244	13005	na	0/0	0/0	0/0	0/1	1/1	0/1	0/1	Potri.016G137300;Potri.016G137400;Potri.016G137500	vacuolar sorting receptor homolog 1;cytochrome P450, family 71, subfamily B, polypeptide 37;VACUOLAR SORTING RECEPTOR 2
Chr16	14252791	14253845	1055	na	0/1	0/0	0/0	0/0	na	0/0	0/0	Potri.016G140500	ZIP metal ion transporter family
Chr16	14307051	14312258	5208	LTR Gypsy	0/1	1/1	1/1	1/1	1/1	1/1	1/1	Potri.016G141500
Chr16	14488878	14493472	4595	na	0/0	0/1	0/1	0/0	0/0	0/0	0/0	Potri.016G144200	Tetratricopeptide repeat (TPR)-like superfamily protein
Chr17	43854	56148	12295	na	0/0	na	0/0	1/1	1/1	1/1	1/1	Potri.017G000900	Seven transmembrane MLO family protein
Chr17	132527	149502	16976	na	0/0	na	0/0	0/1	0/1	1/1	0/1	Potri.017G002500;Potri.017G002600;Potri.017G002700;Potri.017G002800	Zinc-binding dehydrogenase family protein;Zinc-binding dehydrogenase family protein;Zinc-binding dehydrogenase family protein;zinc ion binding;nucleic acid binding
Chr17	164944	178362	13419	na	0/0	na	na	na	na	1/1	na	Potri.017G003100;Potri.017G003200;Potri.017G003300	BAK1-interacting receptor-like kinase 1;BAK1-interacting receptor-like kinase 1;
Chr17	290274	291994	1721	na	0/0	0/0	1/1	na	na	na	na	Potri.017G004600	Zinc-binding dehydrogenase family protein
Chr17	308608	309643	1036	na	0/0	0/0	1/1	0/1	0/1	0/0	0/0	Potri.017G005000	BAK1-interacting receptor-like kinase 1
Chr17	340133	364592	24460	na	0/0	0/1	0/1	0/0	0/0	0/0	0/0	Potri.017G005600;Potri.017G005700;Potri.017G005800	Pectin lyase-like superfamily protein;Zinc-binding dehydrogenase family protein;Pectin lyase-like superfamily protein
Chr17	558446	576392	17947	na	0/0	na	na	na	na	1/1	na	Potri.017G008000	Protein kinase superfamily protein
Chr17	637345	650589	13245	LTR Copia	0/0	na	0/0	1/1	0/1	0/1	0/1	Potri.017G008400	Protein kinase superfamily protein
Chr17	784625	793807	9183	na	0/0	0/1	0/0	0/1	na	0/0	0/0	Potri.017G009200;Potri.017G009300;Potri.017G009400	PR5-like receptor kinase;;Protein kinase superfamily protein
Chr17	909414	910627	1214	na	na	0/0	0/0	0/0	0/1	0/0	0/0	Potri.017G010700	O-acyltransferase (WSD1-like) family protein
Chr17	1151729	1163130	11402	na	0/0	na	0/0	1/1	0/1	0/1	1/1	Potri.017G013800;Potri.017G013900	Tyrosine transaminase family protein;Tyrosine transaminase family protein
Chr17	1574227	1575314	1088	Class II unknown	0/0	na	na	na	na	na	1/1	Potri.017G018700	receptor like protein 9
Chr17	1569562	1576742	7181	LTR Copia	0/1	na	na	na	na	na	0/0	Potri.017G018700	receptor like protein 9
Chr17	1889248	1891989	2742	LTR Gypsy	na	1/1	na	na	na	na	na	Potri.017G021000
Chr17	1971232	1989454	18223	LTR Copia	0/0	0/0	1/1	0/1	1/1	1/1	0/1	Potri.017G022100;Potri.017G022200;Potri.017G022300;Potri.017G022400	;Plant regulator RWP-RK family protein;Plant regulator RWP-RK family protein;
Chr17	1987292	1989489	2198	na	0/0	0/1	0/0	0/0	na	na	0/0	Potri.017G022400
Chr17	2013794	2014927	1134	na	0/0	1/1	na	0/0	na	0/0	na	Potri.017G022800	Ypt/Rab-GAP domain of gyp1p superfamily protein
Chr17	2075544	2077015	1472	na	0/0	0/0	0/0	0/0	na	1/1	0/0	Potri.017G023700	Plant protein of unknown function (DUF247)
Chr17	2229782	2230986	1205	na	0/0	0/0	na	na	0/1	na	na	Potri.017G024300	Plant protein of unknown function (DUF247)
Chr17	2265014	2275549	10536	LTR Gypsy	na	1/1	na	na	na	na	na	Potri.017G024700
Chr17	2295073	2296466	1394	TIR hAT	0/0	na	0/1	na	na	na	1/1	Potri.017G024900
Chr17	2289796	2292225	2430	na	0/0	na	0/1	na	0/1	0/1	na	Potri.017G024900
Chr17	2345890	2368031	22142	na	0/0	1/1	1/1	0/1	na	na	0/0	Potri.017G025400;Potri.017G025500;Potri.017G025600;Potri.017G025700	;Plant protein of unknown function (DUF247);UDP-glycosyltransferase 73B4;Protein of unknown function DUF829, transmembrane 53
Chr17	2451101	2452783	1683	na	0/0	na	0/1	0/0	na	na	0/0	Potri.017G027000	SKP1/ASK-interacting protein 16
Chr17	2507632	2511036	3405	na	0/1	na	na	na	na	na	0/0	Potri.017G028100	cytochrome P450, family 81, subfamily K, polypeptide 1
Chr17	2503767	2525965	22199	na	0/0	na	na	0/1	na	na	0/1	Potri.017G028100;Potri.017G028200	cytochrome P450, family 81, subfamily K, polypeptide 1;cytochrome P450, family 81, subfamily K, polypeptide 1
Chr17	2531504	2542892	11389	na	0/0	0/0	0/0	0/1	0/1	1/1	0/1	Potri.017G028400;Potri.017G028500;Potri.017G028600	Leucine-rich repeat (LRR) family protein;Integral membrane HRF1 family protein;Leucine-rich repeat (LRR) family protein
Chr17	2645356	2648999	3644	na	na	na	na	na	na	na	1/1	Potri.017G030700	NAD(P)-binding Rossmann-fold superfamily protein
Chr17	2665470	2688660	23191	na	0/0	na	na	0/1	na	na	0/0	Potri.017G031000;Potri.017G031100	NAC (No Apical Meristem) domain transcriptional regulator superfamily protein;cell division cycle protein 48-related / CDC48-related
Chr17	2806186	2820046	13861	na	0/0	0/1	0/1	na	na	0/0	0/0	Potri.017G032400;Potri.017G032500;Potri.017G032600	inositol transporter 1;Uridine diphosphate glycosyltransferase 74E2;inositol transporter 1
Chr17	2847671	2849521	1851	na	0/0	0/0	0/0	1/1	1/1	1/1	1/1	Potri.017G033100	glutathione peroxidase 3
Chr17	2878980	2884284	5305	na	0/0	0/1	0/0	0/0	0/0	0/0	0/0	Potri.017G033600	AMP-dependent synthetase and ligase family protein
Chr17	2901495	2909985	8491	na	0/0	1/1	1/1	0/0	1/1	0/1	0/0	Potri.017G034000;Potri.017G034100;Potri.017G034200;Potri.017G034300	ATP binding;GTP binding;nucleotide binding;nucleoside-triphosphatases;receptor serine/threonine kinase, putative;NB-ARC domain-containing disease resistance protein;
Chr17	3031669	3032898	1230	na	0/0	na	na	1/1	na	1/1	na	Potri.017G035900
Chr17	3227790	3239782	11993	na	0/0	0/1	0/1	0/0	0/0	0/0	0/0	Potri.017G039200;Potri.017G039300	aminopeptidase M1;B-box type zinc finger protein with CCT domain
Chr17	3822037	3841792	19756	LTR Gypsy	0/0	na	0/0	na	na	0/0	0/1	Potri.017G045900;Potri.017G046000;Potri.017G046100	;Exostosin family protein;
Chr17	3875928	3878131	2204	TIR hAT	0/0	na	1/1	na	na	na	na	Potri.017G046300	Eukaryotic aspartyl protease family protein
Chr17	4289178	4290357	1180	na	0/0	0/0	0/1	na	na	na	na	Potri.017G051100	MLP-like protein 31
Chr17	4394891	4396310	1420	na	0/0	1/1	1/1	na	na	na	na	Potri.017G051900	UDP-glucosyl transferase 85A4
Chr17	5127401	5140634	13234	na	0/0	1/1	1/1	0/0	0/0	0/0	0/0	Potri.017G057000	Tetratricopeptide repeat (TPR)-like superfamily protein
Chr17	5209592	5219580	9989	LTR Gypsy	0/0	na	na	na	na	na	1/1	Potri.017G057600
Chr17	5832511	5844024	11514	TIR CACTA	0/1	1/1	1/1	1/1	1/1	1/1	1/1	Potri.017G062500	C2H2 and C2HC zinc fingers superfamily protein
Chr17	5848280	5855563	7284	Class II unknown	0/0	na	na	1/1	na	na	na	Potri.017G062600
Chr17	5856035	5857761	1727	LTR Gypsy	0/0	na	na	na	na	0/0	0/1	Potri.017G062700
Chr17	5971677	5975712	4036	na	0/0	1/1	1/1	na	na	na	na	Potri.017G063400	Disease resistance protein (CC-NBS-LRR class) family
Chr17	6160227	6164820	4594	LTR Copia	0/0	1/1	1/1	na	1/1	1/1	na	Potri.017G064200	Major facilitator superfamily protein
Chr17	6350413	6353948	3536	na	0/0	na	na	na	na	1/1	1/1	Potri.017G065600	CDC27 family protein
Chr17	6946367	6950787	4421	LTR Copia	0/1	1/1	1/1	1/1	na	1/1	1/1	Potri.017G066600	Galactose oxidase/kelch repeat superfamily protein
Chr17	7162915	7175568	12654	LTR Gypsy	0/0	na	1/1	na	na	na	na	Potri.017G067300	zinc ion binding;nucleic acid binding
Chr17	7863375	7870106	6732	na	0/0	0/0	0/0	na	na	1/1	na	Potri.017G069400
Chr17	8096236	8102436	6201	na	0/0	0/1	0/1	0/1	0/1	1/1	0/1	Potri.017G070600;Potri.017G070700	NAD(P)-linked oxidoreductase superfamily protein;GPI transamidase component Gpi16 subunit family protein
Chr17	8320271	8322451	2181	na	0/1	na	na	1/1	na	1/1	1/1	Potri.017G072200	Eukaryotic aspartyl protease family protein
Chr17	8389987	8391574	1588	na	0/0	1/1	1/1	na	0/0	0/0	0/0	Potri.017G072600	methyl-CPG-binding domain 9
Chr17	8482493	8484672	2180	TIR hAT	0/1	na	na	na	na	na	na	Potri.017G073100	aspartate kinase 3
Chr17	8879811	8880826	1016	Class II unknown	0/0	1/1	1/1	1/1	1/1	na	1/1	Potri.017G075900	Actin cross-linking protein
Chr17	9091854	9096306	4453	LTR Copia	0/0	1/1	na	na	na	na	na	Potri.017G077700	UDP-Glycosyltransferase superfamily protein
Chr17	9230080	9231943	1864	na	0/0	0/0	0/0	1/1	0/1	1/1	1/1	Potri.017G079200	ATPase, V0/A0 complex, subunit C/D
Chr17	9584680	9597892	13213	na	0/0	0/1	0/1	1/1	0/0	0/0	1/1	Potri.017G081500	RNA-binding (RRM/RBD/RNP motifs) family protein
Chr17	9586804	9596315	9512	na	0/0	0/0	0/0	0/1	0/0	0/0	0/0	Potri.017G081500	RNA-binding (RRM/RBD/RNP motifs) family protein
Chr17	9858126	9864467	6342	na	0/0	0/0	0/0	0/1	na	0/0	0/1	Potri.017G082800
[truncated: 5,891 more rows]

## Sheet: Supplementary Table 6
Supplementary Table 6. List of insertions detected in the high-coverage samples. The table reports for each insertion the coordinates on the P. trichocarpa v3.0 reference genome of the predicted, the predicted length of each insertion, the TE classification, the genotype called for each sample ("0/0" = no deletion, "0/1" = heterozygous deletion, "1/1" = homozygous deletion, "na" = genotype not as…
INS location	INS length	TE_class	Nisqually-1 (P. trichocarpa)	L150-089 (P. deltoides)	L155-079 (P. deltoides)	BDG (P. nigra)	BEN3 (P. nigra)	POLI (P. nigra)	71077-308 (P. nigra)	Gene ID	Gene description
Chr01:29700-29908	9858	LTR Gypsy	na	1/1	1/1	na	na	na	na
Chr01:44400-44724	6147	LTR Copia	na	na	na	1/1	1/1	1/1	1/1
Chr01:52746-52885	15747	LTR Gypsy	1/1	0/1	0/1	na	na	na	na
Chr01:54977-54979	9527	LTR Gypsy	0/0	0/0	1/1	0/0	0/0	0/0	0/0
Chr01:66152-66155	2703	LTR Copia	0/0	0/1	0/0	0/0	0/0	0/0	0/0
Chr01:67237-67242	4563	LTR Gypsy	0/0	1/1	1/1	0/0	0/0	0/0	0/0
Chr01:75712-75989	8829	TIR CACTA	na	na	0/0	1/1	1/1	na	1/1
Chr01:171772-172018	4233	LTR Gypsy	na	1/1	0/1	na	0/0	na	na
Chr01:172910-172985	4139	LTR Gypsy	0/0	0/0	0/0	1/1	1/1	1/1	1/1	Potri.001G002800	cytochrome P450, family 716, subfamily A, polypeptide 1
Chr01:228538-228831	2421	LTR Gypsy	na	na	na	1/1	1/1	1/1	1/1
Chr01:258189-258201	2041	TIR hAT	0/0	0/0	0/0	1/1	1/1	1/1	1/1
Chr01:286325-286575	4629	LTR Copia	na	1/1	1/1	0/0	0/0	0/0	0/0
Chr01:286773-286862	5895	LTR Copia	0/0	0/0	0/0	1/1	0/1	1/1	1/1
Chr01:287479-287481	11669	LTR Copia	0/0	0/0	1/1	0/0	0/0	0/0	0/0
Chr01:332868-333177	4023	LTR Gypsy	na	na	na	1/1	1/1	1/1	1/1
Chr01:362802-362986	4243	LTR Copia	na	na	na	1/1	1/1	1/1	1/1	Potri.001G005400	Putative lysine decarboxylase family protein
Chr01:383718-383758	1058	TIR hAT	0/0	1/1	1/1	0/0	0/0	0/0	0/0	Potri.001G005700	ACD1-like
Chr01:391275-391591	2271	LTR	na	na	1/1	na	na	na	na	Potri.001G005900	ACD1-like
Chr01:453005-453219	4243	LTR Copia	na	1/1	0/0	na	na	na	0/0
Chr01:498598-498978	4604	LTR Copia	na	na	0/0	0/0	na	na	1/1
Chr01:499507-499511	6348	LTR Gypsy	0/0	1/1	0/1	0/0	0/0	0/0	0/0	Potri.001G007300	Amino acid permease family protein
Chr01:513948-514058	2417	LTR Gypsy	0/0	1/1	1/1	0/0	0/0	0/0	0/0
Chr01:711089-711140	4392	LTR Copia	0/0	na	na	1/1	1/1	1/1	1/1
Chr01:734330-734334	5241	LTR Copia	0/0	1/1	0/1	0/0	0/0	0/0	0/0
Chr01:734942-734967	7333	LTR Copia	0/0	1/1	0/1	0/0	0/0	0/0	0/0
Chr01:743258-743536	9166	TIR CACTA	na	0/0	0/0	0/1	0/1	1/1	na
Chr01:745726-746051	4594	LTR Copia	na	na	0/0	0/0	na	na	1/1
Chr01:851185-851313	1480	TIR CACTA	0/0	1/1	1/1	na	0/0	0/0	0/0
Chr01:856341-856346	9568	LTR Gypsy	0/0	0/0	0/0	1/1	1/1	1/1	1/1
Chr01:859129-859228	2424	LTR Gypsy	0/0	0/0	0/0	1/1	1/1	na	1/1
Chr01:973297-973426	5591	LTR Copia	0/0	0/0	0/0	0/0	0/1	0/0	0/0	Potri.001G014100	receptor-like protein kinase 1
Chr01:992762-992810	4959	LTR Copia	0/0	0/0	0/0	0/1	0/1	0/1	0/1	Potri.001G014400	receptor-like protein kinase 1
Chr01:993111-993172	5411	LTR Copia	0/0	0/0	0/0	0/1	1/1	0/1	0/1	Potri.001G014400	receptor-like protein kinase 1
Chr01:1014276-1014299	3146	LTR Copia	0/0	na	na	0/1	1/1	0/1	1/1
Chr01:1043802-1043941	1322	Helitron	na	na	na	na	na	1/1	0/0
Chr01:1045067-1045407	18439	Class II unknown	na	na	na	1/1	1/1	1/1	1/1
Chr01:1055344-1055541	3765	LTR Copia	na	na	1/1	0/0	0/0	0/0	0/0
Chr01:1055868-1056049	18939	LTR Gypsy	0/0	na	na	1/1	1/1	1/1	1/1
Chr01:1070656-1070673	2146	LTR Gypsy	0/0	0/1	0/1	1/1	1/1	1/1	0/1
Chr01:1072605-1072916	3691	LTR Gypsy	na	0/0	na	na	na	na	0/1
Chr01:1073728-1073848	8731	LTR Gypsy	0/0	0/1	1/1	na	na	na	na
Chr01:1075377-1075471	2988	LTR Gypsy	0/0	1/1	1/1	na	na	na	na
Chr01:1077252-1077268	5318	LTR Copia	0/0	0/0	0/0	0/0	0/0	0/0	0/1	Potri.001G015300	lipoxygenase 2
Chr01:1081134-1081140	4413	LTR Gypsy	0/0	1/1	0/1	1/1	1/1	1/1	0/1	Potri.001G015300	lipoxygenase 2
Chr01:1081459-1081517	10685	LTR Gypsy	0/0	0/1	1/1	na	1/1	na	na
Chr01:1102956-1103297	19744	LTR Gypsy	na	1/1	0/1	na	0/1	na	na
Chr01:1104195-1104561	12311	LTR Copia	na	na	na	1/1	1/1	1/1	na
Chr01:1187038-1187074	1460	Helitron	0/1	0/0	0/0	0/0	0/0	0/0	0/0
Chr01:1229179-1229200	1042	Class II unknown	0/0	0/0	0/0	0/1	0/0	0/0	0/1	Potri.001G017100
Chr01:1266506-1266806	4421	LTR Copia	na	0/0	0/0	0/0	0/1	0/0	0/1	Potri.001G017600
Chr01:1267139-1267405	11133	LTR Gypsy	na	0/0	0/0	0/0	0/0	0/1	0/0	Potri.001G017600
Chr01:1280946-1280986	10536	LTR Gypsy	0/0	1/1	na	na	na	0/0	1/1
Chr01:1282115-1282303	4264	LTR Copia	na	1/1	1/1	na	0/1	1/1	na
Chr01:1284397-1284441	4243	LTR Copia	0/0	na	na	1/1	0/1	1/1	1/1
Chr01:1287038-1287260	3651	LTR Copia	na	0/0	0/0	na	na	0/0	0/1	Potri.001G017900
Chr01:1302948-1302952	6691	LTR Copia	0/0	0/0	0/0	0/0	0/0	0/1	0/1	Potri.001G018200	Putative glycosyl hydrolase of unknown function (DUF1680)
Chr01:1316982-1316992	5038	LTR Copia	0/0	0/0	0/0	0/0	0/0	0/1	0/0
Chr01:1329265-1329413	5090	LTR Copia	0/0	na	na	0/0	na	1/1	0/0
Chr01:1350445-1350471	2232	LTR Gypsy	0/1	na	na	na	na	na	na
Chr01:1408132-1408295	5184	LTR Copia	0/0	0/0	0/0	1/1	1/1	1/1	1/1
Chr01:1437359-1437731	2147	LTR Gypsy	na	na	1/1	na	na	na	na
Chr01:1442222-1442510	3115	LTR Gypsy	na	na	na	na	1/1	1/1	1/1
Chr01:1462979-1462981	5125	LTR Gypsy	0/1	0/0	0/0	0/0	0/0	0/0	0/0
Chr01:1476071-1476090	5263	LTR Copia	0/1	0/0	0/0	0/0	0/0	0/0	0/0
Chr01:1506351-1506576	2468	LTR Gypsy	na	na	na	1/1	1/1	na	na
Chr01:1507813-1507817	4256	LTR Gypsy	0/0	1/1	1/1	1/1	1/1	1/1	1/1
Chr01:1553364-1553600	5593	LTR Copia	na	na	na	na	na	1/1	na
Chr01:1606642-1606647	3234	Helitron	0/0	1/1	na	0/0	na	0/0	0/0
Chr01:1620287-1620560	5493	LTR Copia	1/1	0/0	na	1/1	1/1	1/1	1/1
Chr01:1705572-1705667	8516	LTR Copia	0/0	na	na	0/1	0/0	1/1	0/0
Chr01:1708846-1708923	4421	LTR Copia	0/0	0/1	0/0	0/0	0/0	0/0	0/0
Chr01:1718046-1718175	1123	LTR Copia	0/0	0/0	0/0	0/0	0/1	0/1	0/0
Chr01:1718433-1718588	2703	LTR Copia	0/0	0/0	na	0/0	0/1	0/1	0/0
Chr01:1719389-1719502	3491	LTR Copia	0/0	0/0	0/0	0/0	0/1	1/1	0/1
Chr01:1720600-1720908	5194	LTR Copia	na	na	na	1/1	1/1	1/1	1/1
Chr01:1792522-1792714	7756	LTR Gypsy	na	na	na	1/1	1/1	1/1	0/1
Chr01:1823970-1824254	4692	LTR Gypsy	na	1/1	1/1	0/0	na	0/0	0/0	Potri.001G024300	NAD(P)-binding Rossmann-fold superfamily protein
Chr01:1875992-1876035	8677	TIR CACTA	0/0	0/0	0/0	1/1	1/1	1/1	1/1
Chr01:1876764-1876773	3040	LTR Copia	0/0	1/1	1/1	0/0	0/0	0/0	0/0
Chr01:2066637-2066644	1223	na	0/0	0/0	0/0	0/0	0/1	0/1	0/0
Chr01:2134413-2134418	5249	LTR Copia	0/1	0/0	0/0	0/0	0/0	0/0	0/0	Potri.001G028700	Disease resistance protein (TIR-NBS-LRR class) family
Chr01:2138056-2138374	4629	LTR Copia	na	na	na	na	1/1	na	0/0
Chr01:2140702-2140774	4656	LTR Copia	0/0	0/0	1/1	0/0	0/0	0/0	0/0
Chr01:2143849-2143946	4932	LTR Copia	0/0	0/0	1/1	0/1	0/0	0/0	0/1	Potri.001G029300	LRR and NB-ARC domains-containing disease resistance protein
Chr01:2286858-2287028	4545	LTR Copia	0/0	1/1	0/1	1/1	0/0	0/0	0/0
Chr01:2331176-2331244	4535	LTR Copia	0/0	0/0	0/1	na	0/0	na	0/0	Potri.001G031700	nuclear matrix protein-related
Chr01:2357647-2357892	4421	LTR Copia	na	na	1/1	na	na	na	na	Potri.001G032100	nodulin MtN21 /EamA-like transporter family protein
Chr01:2362165-2362336	5395	LTR Copia	0/0	1/1	1/1	0/0	0/0	0/0	0/0	Potri.001G032200	proline-rich family protein
Chr01:2365097-2365098	5241	LTR Copia	0/0	0/0	0/0	0/0	0/0	1/1	0/0
Chr01:2478131-2478132	4563	LTR Gypsy	0/0	0/0	0/0	1/1	1/1	1/1	1/1	Potri.001G034300	global transcription factor group B1
Chr01:2525726-2525926	4421	LTR Copia	0/0	0/0	1/1	0/1	0/0	0/0	1/1
Chr01:2544675-2544680	5445	LTR Copia	0/1	0/0	0/0	0/0	0/0	0/0	0/0
Chr01:2603214-2603390	1764	Helitron	na	na	na	na	1/1	1/1	na
Chr01:2611995-2612003	2827	TIR hAT	0/0	0/0	0/0	0/1	0/1	1/1	0/1	Potri.001G036800	SU(VAR)3-9 homolog 3
Chr01:2671067-2671079	5480	LTR Copia	0/0	0/0	0/0	0/0	0/0	0/0	0/1	Potri.001G037900	Protein kinase superfamily protein
Chr01:2832885-2833205	9072	LTR Gypsy	na	na	na	1/1	1/1	1/1	0/1
Chr01:2873492-2873543	7810	TIR CACTA	0/0	na	na	0/1	1/1	1/1	0/1	Potri.001G039800	Wall-associated kinase family protein
Chr01:2873762-2873860	7031	LTR Copia	0/0	na	na	0/1	0/1	0/1	0/1	Potri.001G039800	Wall-associated kinase family protein
Chr01:2888132-2888514	4235	TIR hAT	na	na	na	1/1	1/1	na	1/1
Chr01:2901424-2901620	12435	LTR Gypsy	na	na	na	0/0	0/0	0/0	0/1
Chr01:2902336-2902586	8480	LTR Gypsy	na	na	na	1/1	1/1	1/1	1/1
Chr01:2902959-2903023	4111	LTR Copia	0/0	na	na	na	0/0	0/1	na
Chr01:2914189-2914286	2703	LTR Copia	0/0	1/1	na	na	1/1	na	na
Chr01:2977012-2977219	7226	LTR Copia	na	na	na	0/1	0/0	1/1	1/1	Potri.001G040900	Wall-associated kinase family protein
Chr01:2987106-2987274	2217	LTR Gypsy	0/0	1/1	1/1	0/0	0/0	na	0/0
Chr01:2989849-2990047	8352	LTR Copia	na	na	na	1/1	1/1	1/1	na
Chr01:2992999-2993317	11113	LTR Gypsy	na	0/0	0/0	na	na	1/1	na	Potri.001G041100	Wall-associated kinase family protein
Chr01:3065602-3065681	4442	LTR Copia	0/0	0/0	0/0	1/1	0/0	1/1	0/0	Potri.001G042100
Chr01:3093344-3093605	2138	LTR Gypsy	na	0/0	0/0	0/0	na	0/0	1/1
Chr01:3094808-3094914	4271	LTR Gypsy	0/0	0/0	0/0	0/0	1/1	0/0	0/0	Potri.001G042500	Leucine-rich receptor-like protein kinase family protein
Chr01:3167089-3167102	1950	LTR Gypsy	0/0	0/1	0/1	1/1	1/1	1/1	1/1	Potri.001G043800	disease resistance family protein / LRR family protein
Chr01:3168055-3168150	6691	LTR Copia	0/0	0/0	1/1	0/0	0/0	0/0	0/0	Potri.001G043800	disease resistance family protein / LRR family protein
Chr01:3171732-3172096	11590	LTR Gypsy	na	0/0	1/1	0/0	0/0	0/0	0/0
Chr01:3190283-3190335	6310	LTR Gypsy	0/0	0/0	0/0	1/1	1/1	1/1	1/1
Chr01:3203719-3203737	4827	LTR Copia	0/0	0/0	1/1	0/0	0/0	0/0	0/0	Potri.001G044400	DNA glycosylase superfamily protein
Chr01:3204226-3204234	5125	LTR Gypsy	0/0	0/0	0/0	0/1	0/0	0/0	1/1	Potri.001G044400	DNA glycosylase superfamily protein
Chr01:3223669-3223934	9607	LTR Gypsy	na	1/1	1/1	0/0	0/0	0/0	0/0	Potri.001G044600
Chr01:3255622-3255645	4561	TIR CACTA	0/0	na	na	1/1	1/1	1/1	1/1
Chr01:3260611-3260914	2404	LTR Gypsy	na	na	na	na	1/1	na	1/1
Chr01:3292385-3292522	17651	LTR Gypsy	0/0	na	na	na	0/1	na	na
Chr01:3408208-3408518	11675	LTR Gypsy	na	na	na	0/1	na	na	0/0
Chr01:3410177-3410281	2509	LTR Gypsy	0/0	0/0	0/0	1/1	1/1	1/1	1/1
Chr01:3436222-3436246	7206	LINE L1	0/0	na	na	1/1	1/1	1/1	1/1
Chr01:3451366-3451490	6892	LTR Gypsy	0/0	0/0	0/0	0/1	1/1	1/1	0/1
Chr01:3457716-3457953	10125	LTR Gypsy	na	na	na	1/1	1/1	1/1	1/1
Chr01:3533039-3533054	2050	LTR Gypsy	0/0	0/0	0/0	1/1	1/1	1/1	1/1	Potri.001G047700
Chr01:3571640-3571828	8677	TIR CACTA	0/0	1/1	1/1	0/0	na	0/0	0/0
Chr01:3575988-3576000	8677	TIR CACTA	0/0	1/1	0/0	0/0	1/1	0/0	0/0
Chr01:3646256-3646563	11703	LTR Gypsy	na	na	na	na	na	1/1	na
Chr01:3666748-3666846	5245	LTR Gypsy	0/0	0/0	0/0	1/1	0/0	0/0	1/1
Chr01:3690824-3691038	2233	TIR PIF/Harbinger	na	1/1	1/1	na	na	na	0/0
Chr01:3691208-3691452	7672	LTR Gypsy	na	0/0	0/0	0/0	0/0	0/1	0/0
Chr01:3765264-3765536	9169	LTR Gypsy	na	na	0/0	0/1	1/1	1/1	0/1
Chr01:3766112-3766431	2944	LTR Gypsy	na	1/1	1/1	na	na	na	0/0
Chr01:3772868-3772870	2703	LTR Copia	0/0	0/0	0/0	0/0	0/0	1/1	0/0	Potri.001G049600
Chr01:3773957-3773961	4563	LTR Gypsy	0/0	0/0	0/0	0/0	1/1	0/0	1/1	Potri.001G049600
Chr01:3926531-3926621	2181	na	0/0	0/1	0/0	0/0	0/0	0/0	0/0	Potri.001G051700	dehydratase family
Chr01:4014983-4015141	12884	LTR Gypsy	0/0	0/0	na	1/1	1/1	1/1	1/1
Chr01:4024476-4024857	4421	LTR Copia	na	na	na	1/1	1/1	1/1	1/1
Chr01:4034310-4034382	11188	LTR Copia	1/1	na	1/1	na	1/1	1/1	1/1
Chr01:4138617-4138619	3599	LTR Copia	0/0	0/0	0/0	0/0	1/1	0/0	0/0
Chr01:4183083-4183170	2488	LTR Copia	0/0	0/0	0/0	0/0	1/1	0/1	0/1	Potri.001G055200	DNA-binding HORMA family protein
Chr01:4204245-4204453	4934	LTR Gypsy	na	na	na	0/0	1/1	1/1	0/1
Chr01:4205577-4205720	5034	LTR Copia	0/0	0/0	0/1	0/0	0/0	0/0	0/0
Chr01:4207626-4207967	4569	LTR Copia	na	1/1	1/1	0/0	0/0	na	0/0
Chr01:4208582-4208904	5521	LTR Copia	na	na	na	1/1	0/0	1/1	0/1
Chr01:4210643-4210645	4572	LTR Copia	0/0	0/0	0/0	0/0	0/0	1/1	0/0
Chr01:4211058-4211068	5552	LTR Copia	0/0	0/0	0/0	0/0	0/0	0/0	0/1
Chr01:4240651-4240764	3552	Helitron	0/0	1/1	1/1	0/0	na	na	na
Chr01:4404217-4404221	5284	LTR Copia	0/0	0/0	0/0	0/1	1/1	0/1	1/1
Chr01:4437076-4437297	1912	LTR Gypsy	na	na	na	1/1	na	1/1	na
Chr01:4471139-4471266	12311	LTR Copia	0/0	na	0/0	0/0	1/1	0/0	0/0
Chr01:4477013-4477263	17651	LTR Gypsy	na	na	na	1/1	na	na	0/1
Chr01:4486299-4486621	1414	TIR CACTA	na	na	na	1/1	1/1	1/1	1/1
Chr01:4513694-4513715	18019	LTR Gypsy	0/0	na	na	na	na	0/1	0/1
Chr01:4574040-4574400	4656	LTR Copia	na	0/1	1/1	0/0	0/0	0/0	na
Chr01:4599649-4599670	8540	LTR Copia	0/0	1/1	1/1	na	na	na	na
Chr01:4655272-4655298	4631	TIR hAT	0/0	1/1	1/1	0/1	1/1	1/1	1/1
Chr01:4688745-4688909	1123	Class II unknown	0/0	0/0	0/1	na	na	0/0	0/0
Chr01:4705734-4705745	4421	LTR Copia	0/0	na	na	1/1	na	0/0	1/1
Chr01:4754336-4754340	4535	LTR Copia	0/0	1/1	1/1	1/1	0/0	0/0	1/1	Potri.001G061500	hydroxyproline-rich glycoprotein family protein
Chr01:4874534-4874621	9455	TIR CACTA	0/0	na	na	1/1	1/1	1/1	1/1
Chr01:5070302-5070528	7656	LTR Copia	na	na	na	na	na	0/0	1/1
Chr01:5090354-5090391	4493	LTR Copia	0/0	0/0	0/0	1/1	0/0	0/0	na	Potri.001G064600	RNI-like superfamily protein
Chr01:5094962-5095013	2041	TIR hAT	0/0	na	na	na	1/1	0/0	na
Chr01:5104427-5104533	2902	LTR Copia	0/0	na	1/1	na	1/1	na	na
Chr01:5185278-5185560	2674	LTR Gypsy	na	1/1	1/1	na	0/0	na	0/0
Chr01:5186501-5186504	6002	Class II unknown	0/1	na	na	na	na	na	0/0
Chr01:5219990-5220183	8879	TIR CACTA	na	na	na	na	na	1/1	na
Chr01:5230750-5230926	4656	LTR Copia	0/0	0/0	na	0/0	1/1	0/0	0/0	Potri.001G066000
Chr01:5255671-5255673	3234	Helitron	0/0	na	na	1/1	1/1	1/1	1/1
Chr01:5260650-5260992	4642	LTR Copia	na	1/1	1/1	na	na	na	na
Chr01:5302167-5302436	1850	Class II unknown	na	na	na	1/1	1/1	1/1	1/1
Chr01:5316127-5316405	1460	LTR Copia	na	0/0	0/0	1/1	1/1	1/1	1/1
Chr01:5533160-5533559	1920	LTR Gypsy	na	1/1	1/1	0/0	na	na	na
Chr01:5534114-5534150	1033	Class II unknown	0/1	na	na	na	na	na	0/0
Chr01:5579553-5579849	5241	LTR Copia	na	1/1	1/1	na	na	na	na
Chr01:5662303-5662306	3354	TIR hAT	0/0	0/0	0/0	1/1	1/1	1/1	1/1
Chr01:5664616-5664648	6620	LTR Copia	0/0	0/1	na	na	na	na	na
Chr01:5688554-5688575	4021	LTR Copia	0/0	0/0	0/0	0/0	0/0	0/0	0/1	Potri.001G071200	Plant protein of unknown function (DUF247)
Chr01:5693067-5693435	2138	LTR Gypsy	na	0/0	0/0	1/1	1/1	na	1/1
Chr01:5693974-5693981	4421	LTR Copia	0/0	0/0	0/0	0/0	0/0	0/1	0/0	Potri.001G071400	Plant protein of unknown function (DUF247)
Chr01:5793188-5793253	1351	Helitron	0/0	0/1	na	na	na	na	na
Chr01:5829241-5829298	4195	LTR Gypsy	0/0	1/1	1/1	0/0	0/0	0/0	0/0	Potri.001G073500	TBP-associated factor 11
Chr01:5932862-5932894	1441	TIR CACTA	0/0	1/1	1/1	0/0	0/0	0/0	0/0
Chr01:5942795-5943067	6336	LTR Gypsy	na	1/1	1/1	1/1	1/1	1/1	1/1
Chr01:5943152-5943427	2200	LTR Gypsy	na	1/1	1/1	1/1	1/1	0/1	0/1
Chr01:5943913-5944009	4594	LTR Copia	0/0	0/0	0/0	0/0	0/0	0/1	0/0
Chr01:5949297-5949357	1655	TIR hAT	0/0	0/0	0/0	1/1	1/1	na	na
Chr01:5953926-5954302	1738	Class II unknown	na	0/0	0/0	1/1	1/1	1/1	1/1
Chr01:5955102-5955106	4704	LTR	0/0	0/0	0/0	1/1	1/1	1/1	1/1	Potri.001G075000	Leucine-rich repeat transmembrane protein kinase
Chr01:5972883-5972885	4421	LTR Copia	0/1	0/0	0/0	0/0	0/0	0/0	0/0
Chr01:6048038-6048177	12228	TIR CACTA	na	na	na	na	na	0/1	0/0
Chr01:6050053-6050287	13381	LTR Gypsy	1/1	na	na	1/1	1/1	1/1	1/1
Chr01:6064176-6064314	8812	TIR CACTA	0/0	1/1	0/1	0/0	0/0	0/0	1/1	Potri.001G076400
Chr01:6118606-6118866	5124	LTR Gypsy	na	na	na	1/1	1/1	1/1	1/1
Chr01:6141072-6141157	4440	LTR Copia	0/0	na	na	na	1/1	0/1	0/1	Potri.001G077400
Chr01:6185479-6185484	4629	LTR Copia	0/1	0/0	0/0	0/0	0/0	0/0	0/0
Chr01:6201798-6201904	1657	LTR Copia	0/0	na	0/0	1/1	1/1	1/1	1/1
Chr01:6203780-6203925	1523	LTR Copia	0/1	na	na	na	na	na	na
Chr01:6205459-6205462	4905	LTR Copia	0/0	1/1	1/1	na	na	na	0/0
Chr01:6304972-6304977	4953	LTR Copia	0/0	0/0	0/0	1/1	1/1	1/1	1/1
Chr01:6311079-6311366	5746	LTR Gypsy	na	na	na	1/1	1/1	1/1	1/1
Chr01:6317011-6317231	8767	TIR CACTA	na	1/1	na	na	na	na	0/0	Potri.001G079800	Integrase-type DNA-binding superfamily protein
Chr01:6381870-6381871	5241	LTR Copia	0/0	0/1	0/0	0/0	0/0	0/0	0/0
Chr01:6387821-6387824	5340	LTR Copia	0/0	0/0	0/0	0/1	0/0	0/0	1/1	Potri.001G080800
Chr01:6393790-6394059	2615	TIR PIF/Harbinger	na	1/1	1/1	na	na	na	na
Chr01:6401990-6402130	3797	LTR Copia	0/0	na	na	1/1	1/1	1/1	1/1
Chr01:6407239-6407395	1121	TIR hAT	0/0	1/1	1/1	0/0	0/0	0/0	0/0	Potri.001G081100	galacturonosyltransferase-like 4
Chr01:6418611-6418908	1850	Class II unknown	na	na	0/0	1/1	1/1	1/1	1/1
Chr01:6465186-6465242	4966	LTR Copia	0/0	0/0	0/0	1/1	1/1	na	1/1	Potri.001G081900	Vacuolar sorting protein 39
Chr01:6543522-6543528	5652	LTR Copia	0/0	0/0	0/0	0/0	0/0	0/0	0/1	Potri.001G082900	Leucine-rich repeat transmembrane protein kinase
Chr01:6555860-6556001	3498	LTR	0/0	0/0	0/0	0/1	1/1	1/1	1/1	Potri.001G083000
Chr01:6586442-6586738	6114	LTR Gypsy	na	0/0	0/1	1/1	1/1	1/1	1/1
Chr01:6639425-6639467	1961	LTR Gypsy	0/1	na	na	na	na	na	na
Chr01:6645796-6645920	10323	TIR CACTA	0/0	1/1	1/1	na	na	0/0	0/0
Chr01:6918195-6918415	2225	TIR hAT	na	0/0	0/0	0/0	0/1	0/0	0/0	Potri.001G087400	carbon-nitrogen hydrolase family protein
Chr01:7015655-7015660	3599	LTR Copia	0/0	0/0	0/0	0/0	0/0	0/0	0/1
Chr01:7052836-7052838	11669	LTR Copia	0/1	0/0	0/0	0/0	0/0	0/0	0/0	Potri.001G089500
Chr01:7179634-7179891	5996	LTR Gypsy	na	na	1/1	na	na	na	na
Chr01:7233754-7234103	10417	LTR Gypsy	na	1/1	1/1	na	na	na	na
Chr01:7235001-7235113	3115	LTR Gypsy	na	1/1	1/1	na	na	na	na
Chr01:7329337-7329631	4166	TIR hAT	na	0/0	0/0	0/0	0/0	0/1	0/0	Potri.001G093000
Chr01:7334860-7334863	1444	na	0/1	na	0/0	na	na	0/0	na
Chr01:7549019-7549303	2155	LTR Gypsy	na	0/0	0/0	0/0	0/1	0/0	0/1	Potri.001G095900	Dynamin related protein 4C
Chr01:7557790-7557796	9568	LTR Gypsy	0/1	na	na	na	na	na	na
Chr01:7605572-7605731	6993	TIR CACTA	0/0	na	na	1/1	1/1	1/1	1/1
Chr01:7623328-7623539	2706	Helitron	na	na	na	na	1/1	1/1	1/1
Chr01:7648668-7648738	3259	LTR Copia	0/0	1/1	0/1	0/0	0/0	0/0	0/0
Chr01:7649108-7649228	8063	LTR Copia	0/0	1/1	0/1	0/0	0/0	0/0	0/0
Chr01:7660681-7660686	4958	LTR Copia	0/0	0/0	0/0	1/1	0/0	0/0	1/1
Chr01:7670240-7670243	1291	TIR hAT	0/1	na	na	na	na	na	na
Chr01:7749103-7749446	1574	TIR CACTA	na	na	na	na	1/1	1/1	na
Chr01:7778456-7778490	3329	LTR Copia	0/0	0/0	0/0	1/1	1/1	1/1	1/1
Chr01:7814539-7814547	1005	TIR hAT	0/1	na	na	na	na	na	na
Chr01:7824456-7824708	9527	LTR Gypsy	na	na	na	1/1	na	1/1	0/1
Chr01:7834599-7834600	1879	LTR Gypsy	0/1	0/0	0/0	na	0/0	na	0/0
Chr01:7840573-7840634	1850	Class II unknown	0/0	0/0	0/0	1/1	1/1	1/1	1/1	Potri.001G099300	isoprenoid F
Chr01:7874412-7874676	4598	LTR Gypsy	na	na	na	na	1/1	1/1	1/1
Chr01:7943850-7943887	4443	LTR Gypsy	0/1	na	na	na	na	0/0	na
Chr01:7948018-7948087	17808	LTR Gypsy	0/0	1/1	0/0	na	na	na	na
Chr01:7978504-7978555	1216	Class II unknown	0/0	1/1	1/1	0/0	0/0	0/0	0/0	Potri.001G100700	Protein of unknown function (DUF604)
Chr01:7997404-7997469	6082	LTR	1/1	1/1	0/1	1/1	1/1	1/1	1/1
Chr01:8040433-8040459	1631	TIR hAT	0/0	1/1	1/1	na	na	na	na
Chr01:8105668-8105738	1942	Helitron	0/0	na	na	0/1	0/0	1/1	1/1
Chr01:8142850-8143101	4675	LTR Copia	na	na	0/0	1/1	1/1	1/1	1/1
Chr01:8151885-8152220	4975	LTR Copia	na	na	0/0	na	0/1	0/1	0/1	Potri.001G102000	Peptidase M1 family protein
Chr01:8156170-8156356	1322	Helitron	0/0	na	na	0/0	1/1	1/1	0/0
Chr01:8408959-8409159	4421	LTR Copia	na	0/0	0/0	0/0	0/0	na	1/1	Potri.001G105700	heavy metal atpase 5
Chr01:8419072-8419285	2041	LTR Gypsy	na	na	na	0/0	na	na	1/1
Chr01:8503070-8503156	2271	LTR	0/0	0/0	na	na	1/1	0/0	0/0
Chr01:8519710-8519751	5184	LTR Copia	0/0	0/0	0/0	0/1	0/0	0/0	0/1
Chr01:8578955-8579330	9983	LTR Copia	na	0/0	0/0	1/1	1/1	1/1	na
Chr01:8607505-8607547	4953	LTR Copia	0/0	0/0	0/1	0/0	0/0	0/0	0/0	Potri.001G108400	Protein of unknown function (DUF810)
Chr01:8620916-8620918	2738	LTR Gypsy	0/1	na	na	na	na	na	na
Chr01:8624250-8624444	1117	TIR hAT	na	na	0/0	na	1/1	1/1	na
Chr01:8633912-8634201	3848	LINE L1	na	0/0	0/1	na	na	na	0/0	Potri.001G108600	nodulin MtN21 /EamA-like transporter family protein
Chr01:8658010-8658022	4975	LTR Copia	0/0	na	na	1/1	0/1	0/1	1/1
Chr01:8662483-8662867	7035	LTR Copia	na	na	0/0	0/1	0/0	na	0/1	Potri.001G108900	PAS domain-containing protein tyrosine kinase family protein
Chr01:8700646-8700688	1351	Helitron	0/0	na	na	1/1	1/1	1/1	1/1
Chr01:8719269-8719590	1566	TIR hAT	na	0/0	0/0	1/1	1/1	1/1	1/1
Chr01:8746654-8747010	1574	TIR hAT	na	0/0	0/0	1/1	1/1	na	1/1
Chr01:8781748-8781793	10482	LTR Gypsy	0/0	1/1	1/1	0/0	0/0	0/0	1/1
Chr01:8782056-8782072	2330	Helitron	0/0	0/0	1/1	0/0	0/0	0/0	0/0
Chr01:8802696-8802953	4488	TIR CACTA	na	1/1	1/1	na	na	na	na
Chr01:8803335-8803349	1802	LTR	0/0	1/1	0/0	na	na	na	na
Chr01:8866837-8866852	14071	LTR Gypsy	0/0	1/1	0/0	0/0	0/0	0/0	0/0
Chr01:8894096-8894414	5491	LTR Copia	na	na	1/1	0/0	na	na	0/0
Chr01:8950147-8950284	17651	LTR Gypsy	0/0	0/0	na	na	1/1	na	0/1
Chr01:8971648-8971668	1444	TIR hAT	0/0	na	na	0/0	1/1	1/1	0/0
Chr01:8971945-8972218	2163	LTR Copia	na	0/0	0/0	0/0	0/0	0/1	0/0
Chr01:8978082-8978320	4264	LTR Copia	na	na	na	0/0	1/1	0/0	0/0
Chr01:8995264-8995430	4656	LTR Copia	0/0	0/0	0/0	1/1	1/1	0/0	1/1
Chr01:9127222-9127238	2680	LTR Gypsy	0/0	0/0	na	1/1	1/1	1/1	1/1
Chr01:9158530-9158532	1058	Class II unknown	0/0	0/0	0/0	1/1	na	1/1	1/1
Chr01:9228015-9228090	4656	LTR Copia	0/0	1/1	1/1	0/0	0/0	0/0	0/0
Chr01:9305727-9305858	5664	LTR Copia	0/0	0/0	0/0	1/1	1/1	1/1	1/1
Chr01:9317519-9317782	2045	LTR Gypsy	na	1/1	1/1	na	na	na	na	Potri.001G116200
Chr01:9391994-9392245	5516	LTR Copia	na	0/0	0/0	0/0	1/1	0/0	0/0	Potri.001G117000
Chr01:9402684-9402689	5041	LTR Copia	0/0	0/0	0/0	0/0	0/0	0/0	1/1	Potri.001G117100	DHHC-type zinc finger family protein
Chr01:9549234-9549237	5762	TIR CACTA	0/1	na	na	na	na	na	na
Chr01:9565436-9565708	1523	LTR Copia	na	na	0/0	na	na	na	1/1	Potri.001G119100
Chr01:9588544-9588625	4953	LTR Copia	0/0	na	1/1	na	na	na	na
Chr01:9589436-9589525	2674	LTR Gypsy	0/0	0/0	0/0	0/1	1/1	0/1	0/1	Potri.001G119600
Chr01:9599102-9599487	1989	LTR Gypsy	na	na	na	1/1	1/1	1/1	1/1	Potri.001G119700	Terpenoid synthases superfamily protein
Chr01:9644660-9644671	1222	LTR Copia	0/0	1/1	1/1	0/0	0/0	0/0	0/0	Potri.001G120100	Pentapeptide repeat-containing protein
Chr01:9654572-9654617	5340	LTR Copia	0/0	0/1	na	0/1	0/1	0/1	0/1
Chr01:9680870-9681150	1106	LTR Gypsy	na	1/1	na	na	na	na	na
Chr01:9684185-9684189	5839	Class II unknown	0/0	na	na	0/1	1/1	0/1	1/1
Chr01:9717352-9717354	15462	LTR Gypsy	0/1	na	0/0	na	na	na	na
Chr01:9722253-9722288	1316	TIR hAT	0/0	0/0	0/0	0/0	1/1	0/0	0/0
Chr01:9791080-9791369	1042	Class II unknown	na	1/1	1/1	0/0	0/0	0/0	0/0
Chr01:9834671-9834810	5213	LTR Copia	na	1/1	1/1	0/0	0/0	na	0/0
Chr01:9836274-9836322	5992	LTR Copia	0/0	0/0	0/1	0/0	0/0	0/0	0/0
Chr01:9973994-9973998	7996	LTR Gypsy	0/0	na	na	0/0	1/1	0/0	0/0
Chr01:10145783-10145791	6092	LTR Copia	0/0	0/0	0/0	0/0	1/1	0/0	0/1	Potri.001G125000	structural maintenance of chromosomes 2
Chr01:10255085-10255437	1850	Class II unknown	na	na	na	1/1	1/1	1/1	1/1
Chr01:10331358-10331590	6691	LTR Copia	na	na	na	na	na	0/0	0/1
Chr01:10335382-10335649	3199	LTR Copia	na	0/0	0/0	0/0	1/1	0/0	1/1
Chr01:10361303-10361447	4933	LTR Copia	0/0	na	0/0	0/0	1/1	0/0	1/1	Potri.001G128000
Chr01:10364111-10364151	2670	TIR hAT	0/0	0/1	0/0	0/0	0/0	0/0	0/0
Chr01:10428549-10428690	4085	TIR hAT	0/0	0/0	0/0	0/0	0/0	0/1	0/0
Chr01:10438951-10439224	1543	Helitron	na	na	na	1/1	1/1	1/1	1/1
Chr01:10449234-10449356	6650	na	na	0/1	1/1	na	na	na	na
Chr01:10581877-10581936	3575	TIR hAT	0/0	1/1	1/1	0/0	0/0	0/1	0/1
Chr01:10695745-10695748	1458	TIR hAT	0/1	na	na	na	na	na	na
Chr01:10709273-10709295	4866	LTR Copia	0/0	0/0	0/0	1/1	0/1	1/1	0/1
Chr01:10749206-10749207	4823	LTR Copia	0/1	0/0	0/0	0/0	0/0	0/0	0/0	Potri.001G133700
Chr01:10791313-10791322	5212	LTR Copia	0/0	0/0	0/0	1/1	1/1	1/1	1/1
Chr01:10795224-10795524	4530	LTR Copia	na	1/1	1/1	na	1/1	na	0/0
Chr01:10796443-10796547	5591	LTR Copia	0/1	0/0	na	0/0	1/1	0/0	0/0
Chr01:10878883-10879007	6234	LTR Copia	0/1	0/0	0/0	0/0	0/0	0/0	0/0
Chr01:11016502-11016684	2473	Helitron	na	1/1	1/1	na	na	na	na
Chr01:11073575-11073579	12494	LTR Gypsy	0/1	na	na	na	na	na	na
Chr01:11214858-11215009	2052	Helitron	0/0	na	na	na	1/1	1/1	na
Chr01:11239009-11239381	5591	LTR Copia	na	na	0/0	0/0	0/1	0/0	0/0	Potri.001G139700	P-glycoprotein 2
Chr01:11425736-11426016	4563	LTR Gypsy	na	na	na	1/1	1/1	1/1	1/1	Potri.001G141700	Glycine-rich protein family
Chr01:11619102-11619323	6897	LTR Gypsy	na	1/1	1/1	na	1/1	na	na
Chr01:11623662-11623876	5469	LTR Gypsy	na	na	na	1/1	1/1	1/1	1/1
Chr01:11628153-11628318	4856	LTR Copia	0/0	0/0	1/1	0/0	0/0	0/0	0/0
Chr01:11628887-11628928	4659	LTR Gypsy	0/0	1/1	1/1	1/1	1/1	1/1	1/1
Chr01:11633902-11634118	4726	LTR Copia	na	1/1	1/1	1/1	1/1	1/1	1/1
Chr01:11664397-11664440	1627	LTR	0/0	na	0/0	1/1	1/1	1/1	1/1
Chr01:11697816-11697818	4595	LTR Copia	0/0	1/1	0/1	1/1	0/0	0/0	0/0
Chr01:11707348-11707737	1415	TIR hAT	na	na	na	1/1	1/1	1/1	na
Chr01:11754759-11754765	5902	LTR Copia	0/0	0/0	0/1	0/0	0/0	0/0	0/0
Chr01:11784061-11784438	4499	LTR Copia	na	0/0	0/0	1/1	1/1	na	1/1	Potri.001G144800	Single hybrid motif superfamily protein
Chr01:11784410-11784706	4499	LTR Copia	na	0/0	na	1/1	1/1	na	0/1
Chr01:11794322-11794530	5082	LTR Copia	na	0/0	na	na	1/1	1/1	1/1
Chr01:11856802-11856813	5241	LTR Copia	0/0	0/0	0/0	0/0	0/1	0/0	0/0	Potri.001G145700	Phosphoribosyltransferase family protein
Chr01:11918283-11918288	1802	LTR	0/0	0/1	0/0	0/0	0/0	0/0	0/0
Chr01:11918601-11918709	2271	LTR	0/0	0/1	0/0	0/0	0/0	0/0	0/0
Chr01:11982964-11983132	1446	TIR hAT	0/0	na	na	na	na	0/1	na
Chr01:12068138-12068494	2158	LTR Gypsy	na	1/1	1/1	na	na	na	na
Chr01:12080849-12080863	4736	LTR Copia	0/1	0/0	0/0	0/0	0/0	0/0	0/0	Potri.001G148300
Chr01:12329374-12329376	4693	LTR Copia	0/0	na	na	0/0	0/0	0/1	0/0
Chr01:12357471-12357499	5507	LTR Copia	0/0	0/1	0/0	0/0	0/0	0/0	0/0	Potri.001G150000	HhH-GPD base excision DNA repair family protein
Chr01:12360957-12360963	5059	LTR Copia	0/1	0/0	0/0	0/0	0/0	0/0	0/0	Potri.001G150000	HhH-GPD base excision DNA repair family protein
Chr01:12436711-12436715	4953	LTR Copia	0/0	0/0	0/1	0/0	0/0	0/0	0/0	Potri.001G150800	ureidoglycine aminohydrolase
Chr01:12624883-12625106	4953	LTR Copia	na	1/1	1/1	na	na	0/0	0/0
Chr01:12646095-12646396	2501	LTR Gypsy	na	0/0	0/0	1/1	0/0	0/0	0/0
Chr01:12672897-12673251	10536	LTR Gypsy	na	na	na	na	1/1	1/1	1/1	Potri.001G153600
Chr01:12674978-12675192	3115	LTR Gypsy	na	na	1/1	na	na	na	na
Chr01:12676396-12676726	2271	LTR	na	na	na	1/1	na	1/1	0/0
Chr01:12694876-12695149	8464	LTR Gypsy	na	0/1	0/1	0/0	0/0	na	0/0
Chr01:12699947-12700136	5718	LTR Gypsy	0/0	0/1	0/1	0/0	na	0/0	0/0
Chr01:12825688-12825988	2862	LTR Gypsy	na	na	1/1	na	na	na	na
Chr01:12884749-12884834	4652	LTR Copia	0/0	na	na	1/1	1/1	1/1	1/1
Chr01:12899879-12899913	2964	LTR Gypsy	0/0	0/0	0/0	0/1	0/1	0/1	0/1
Chr01:12900172-12900384	4541	LTR Gypsy	0/0	0/1	0/1	0/0	0/0	0/0	0/0
Chr01:12901198-12901492	5188	LTR Copia	na	0/0	0/0	1/1	0/1	0/0	0/1
Chr01:13010710-13010715	4693	LTR Copia	0/0	0/0	0/0	0/0	0/0	0/1	0/0	Potri.001G156900	ATP-dependent caseinolytic (Clp) protease/crotonase family protein
Chr01:13024009-13024183	8622	TIR CACTA	0/0	na	na	1/1	1/1	na	1/1
Chr01:13076758-13076849	8750	TIR CACTA	0/1	1/1	1/1	1/1	1/1	1/1	1/1
Chr01:13208173-13208448	7656	LTR Copia	na	0/0	0/0	na	1/1	0/0	0/0
Chr01:13238189-13238301	1351	Helitron	0/0	1/1	0/0	0/0	0/0	0/0	0/0
Chr01:13242400-13242613	1033	TIR hAT	na	na	na	na	na	1/1	na
Chr01:13288929-13289114	5405	LTR Gypsy	0/0	1/1	1/1	0/0	na	na	na
Chr01:13315649-13315992	11133	LTR Gypsy	na	na	1/1	0/1	0/1	na	na
Chr01:13321598-13321941	3490	LTR Gypsy	na	na	na	1/1	1/1	1/1	1/1
Chr01:13322403-13322487	3490	LTR Gypsy	0/0	na	na	1/1	1/1	1/1	1/1
Chr01:13351167-13351324	4585	LTR Copia	0/0	1/1	1/1	0/0	0/0	0/0	0/0	Potri.001G160100	allantoate amidohydrolase
Chr01:13371312-13371410	1623	LTR Gypsy	0/0	na	na	1/1	na	1/1	0/1
Chr01:13429744-13430134	2280	LTR Gypsy	na	1/1	1/1	na	na	na	na
Chr01:13484205-13484408	1657	LTR Copia	0/0	0/0	0/0	0/1	0/0	1/1	1/1
Chr01:13559755-13559811	3687	TIR hAT	0/0	na	na	na	na	1/1	0/0
Chr01:13600796-13601022	1138	TIR hAT	na	na	na	1/1	1/1	0/1	0/0
Chr01:13709925-13710099	2271	LTR	na	0/0	0/0	0/0	0/1	1/1	1/1
Chr01:13745976-13746000	6891	LTR Gypsy	0/0	1/1	1/1	na	na	na	na
Chr01:13774306-13774564	4734	LTR Gypsy	na	na	na	1/1	1/1	1/1	1/1
Chr01:13778454-13778465	3599	LTR Copia	0/0	0/0	0/0	0/0	1/1	0/0	0/0	Potri.001G164500	NADH:ubiquinone oxidoreductase intermediate-associated protein 30
Chr01:13797824-13798042	8836	LTR Gypsy	na	na	na	1/1	1/1	1/1	1/1
Chr01:13846811-13847041	9196	LTR Gypsy	na	1/1	1/1	0/0	0/0	0/0	0/0
Chr01:13858314-13858620	1475	TIR CACTA	na	1/1	1/1	na	na	na	na
Chr01:13863322-13863578	11591	LTR Gypsy	na	na	0/0	0/0	0/0	0/1	0/0
Chr01:13863681-13863875	1802	LTR	na	na	na	0/0	na	0/1	0/0
Chr01:14020495-14020768	18439	Class II unknown	na	1/1	na	na	na	na	na
Chr01:14027954-14028128	4599	LTR Gypsy	0/0	0/0	0/0	0/0	0/0	1/1	0/1
Chr01:14190210-14190430	2188	LTR	na	na	na	1/1	na	1/1	0/1
Chr01:14204601-14204721	5404	LTR Copia	0/0	0/0	0/0	0/0	0/0	0/1	0/0
Chr01:14253787-14254111	16120	na	na	1/1	1/1	0/0	0/0	na	0/0
Chr01:14286034-14286125	2457	Helitron	0/0	0/1	na	0/1	0/1	1/1	0/1
Chr01:14288682-14288776	11878	na	0/0	1/1	1/1	na	na	na	0/0
Chr01:14498912-14499201	19744	LTR Gypsy	na	na	na	na	1/1	na	na
Chr01:14549921-14550279	3378	TIR hAT	na	na	na	1/1	1/1	1/1	1/1
Chr01:14578643-14578774	9034	TIR CACTA	0/0	1/1	1/1	na	na	na	na
Chr01:14649429-14649628	4500	TIR hAT	na	na	na	na	na	1/1	na
Chr01:14701204-14701220	4697	LTR Copia	0/0	0/0	0/1	0/0	0/0	na	0/0	Potri.001G173400	Protein of unknown function (DUF1644)
Chr01:14735632-14735698	4563	LTR Gypsy	0/0	0/0	0/0	1/1	1/1	0/1	0/1
Chr01:14741755-14741799	2889	Helitron	0/0	0/0	0/0	na	1/1	1/1	1/1
Chr01:14841615-14841728	2361	LTR Copia	0/0	na	na	0/0	0/0	0/1	0/1
Chr01:14919223-14919574	18439	Class II unknown	na	1/1	1/1	na	na	na	na
Chr01:15014619-15014899	9985	LTR Gypsy	na	na	1/1	na	na	na	0/0	Potri.001G176300
Chr01:15015091-15015313	1802	LTR	na	na	0/1	na	na	na	na
Chr01:15025290-15025337	3521	LTR Gypsy	1/1	1/1	1/1	1/1	1/1	1/1	1/1
Chr01:15048702-15048906	1008	LTR Gypsy	1/1	0/1	1/1	1/1	1/1	1/1	1/1
Chr01:15055055-15055103	13598	LTR Gypsy	0/0	na	na	na	1/1	1/1	na
Chr01:15063215-15063584	16036	LTR Gypsy	na	na	na	0/1	na	0/0	na
Chr01:15097314-15097372	2144	LTR Gypsy	0/0	0/1	0/1	0/0	0/0	0/0	0/0	Potri.001G176700
Chr01:15101108-15101375	9985	LTR Gypsy	na	1/1	1/1	0/0	0/0	na	0/0
Chr01:15119970-15120032	9985	LTR Gypsy	0/0	1/1	1/1	na	na	na	na
Chr01:15188522-15188639	1769	LTR Gypsy	0/0	1/1	1/1	na	0/0	0/0	0/0
Chr01:15222411-15222416	2689	LTR Gypsy	0/0	0/0	0/0	1/1	1/1	1/1	1/1
Chr01:15223034-15223262	2049	LTR Gypsy	na	1/1	1/1	na	na	0/0	0/0
Chr01:15267623-15267747	10536	LTR Gypsy	0/0	0/0	0/0	0/0	0/0	0/1	0/0
Chr01:15274171-15274247	8721	LTR Gypsy	0/0	1/1	1/1	na	1/1	1/1	na
Chr01:15285414-15285450	5213	LTR Gypsy	0/0	1/1	1/1	1/1	1/1	1/1	1/1
Chr01:15286436-15286492	6826	LTR Gypsy	0/0	0/1	0/1	1/1	1/1	1/1	1/1
Chr01:15333416-15333450	3740	LTR Gypsy	0/0	0/0	0/1	0/0	na	0/0	0/0
Chr01:15335564-15335814	9095	LTR Gypsy	na	na	0/0	1/1	1/1	1/1	1/1
Chr01:15342672-15342808	1802	LTR	0/0	0/0	0/1	na	na	na	na
Chr01:15345722-15345911	11703	LTR Gypsy	0/0	1/1	na	na	na	na	na
Chr01:15435287-15435441	5241	LTR Copia	0/0	na	1/1	1/1	1/1	1/1	1/1
Chr01:15521115-15521365	1850	Class II unknown	na	na	na	1/1	1/1	1/1	1/1
Chr01:15530904-15531077	4572	LTR Copia	0/0	1/1	1/1	0/0	0/0	0/0	0/0	Potri.001G179600	MAR binding filament-like protein 1
Chr01:15640376-15640547	10536	LTR Gypsy	na	na	0/0	0/0	na	0/1	0/0
Chr01:15696542-15696567	5257	LTR Gypsy	0/0	1/1	1/1	na	na	0/0	0/0
Chr01:15702372-15702506	3297	LTR Gypsy	0/0	1/1	1/1	na	na	na	na
Chr01:15728502-15728596	9072	LTR Gypsy	0/0	0/1	0/0	0/0	na	na	0/0	Potri.001G180900
Chr01:15740662-15740824	1271	TIR CACTA	0/0	1/1	1/1	na	na	na	0/0	Potri.001G181000	F-box family protein
Chr01:15812235-15812519	1920	LTR Gypsy	na	1/1	na	na	na	na	na
Chr01:15825817-15826085	1461	LTR Gypsy	na	na	na	1/1	1/1	1/1	1/1
Chr01:15843460-15843548	3031	TIR CACTA	0/0	0/1	0/1	na	0/0	1/1	0/0
Chr01:15880801-15881143	17651	LTR Gypsy	na	na	na	na	na	na	1/1
Chr01:15939540-15939937	1879	LTR Gypsy	na	na	na	1/1	1/1	1/1	1/1	Potri.001G182800
Chr01:16086349-16086407	8084	LTR Gypsy	0/0	0/0	0/1	na	na	na	na
Chr01:16117583-16117748	3845	LTR Copia	0/0	0/0	0/0	1/1	1/1	1/1	0/1
Chr01:16136403-16136689	11669	LTR Copia	na	0/1	1/1	0/0	0/0	0/0	0/0	Potri.001G184200	BTB-POZ and MATH domain 4
Chr01:16140274-16140403	4493	LTR Copia	0/0	0/0	0/0	1/1	0/0	0/0	1/1
Chr01:16141488-16141586	8677	TIR CACTA	0/0	0/0	0/0	0/0	0/0	0/1	0/0	Potri.001G184300	laccase 17
Chr01:16171927-16172111	4733	LTR Copia	0/0	0/0	0/0	0/0	0/0	0/1	0/0
Chr01:16220900-16221230	7827	LTR Gypsy	na	1/1	1/1	na	na	na	0/0
Chr01:16233540-16233815	3633	LTR Gypsy	na	1/1	1/1	0/0	na	na	na
Chr01:16306525-16306906	1520	TIR CACTA	na	na	na	1/1	1/1	na	1/1
Chr01:16308739-16308871	1850	Class II unknown	0/0	1/1	1/1	na	na	na	na
Chr01:16314146-16314333	5079	LTR Copia	na	na	na	na	na	1/1	na
Chr01:16319997-16320253	2575	LTR Gypsy	na	1/1	1/1	na	na	na	0/0
Chr01:16324989-16325366	2661	LTR Gypsy	na	na	1/1	na	na	na	na
Chr01:16352280-16352537	9072	LTR Gypsy	na	1/1	1/1	na	na	na	na
Chr01:16370047-16370328	1339	TIR hAT	na	na	na	na	na	1/1	0/1
Chr01:16605086-16605172	2615	TIR PIF/Harbinger	0/0	na	na	na	na	1/1	1/1
Chr01:16618873-16619148	3765	LTR Copia	na	na	1/1	0/0	na	0/0	0/0
Chr01:16641904-16642039	5074	TIR PIF/Harbinger	0/0	1/1	1/1	na	na	na	na
Chr01:16713739-16713841	2514	LTR Gypsy	0/0	1/1	1/1	na	na	na	na
Chr01:16772314-16772417	8793	LTR Gypsy	0/0	0/0	0/0	1/1	1/1	1/1	1/1
Chr01:16786974-16787184	7482	LTR Gypsy	na	na	na	1/1	1/1	1/1	1/1
Chr01:16788397-16788558	9630	LTR Gypsy	0/0	na	0/0	1/1	na	1/1	1/1
Chr01:16792925-16793192	9414	LTR Gypsy	na	na	na	1/1	1/1	1/1	1/1	Potri.001G189000
Chr01:16798782-16798811	7234	LTR Gypsy	0/0	na	0/0	0/1	0/1	1/1	0/1
Chr01:16799376-16799382	5236	LTR Gypsy	0/0	na	0/0	1/1	1/1	1/1	1/1
Chr01:16810565-16810592	4768	LTR Gypsy	0/0	na	na	1/1	1/1	1/1	1/1
Chr01:16838525-16838668	4893	LTR Gypsy	0/0	na	na	1/1	1/1	1/1	1/1
Chr01:16845227-16845240	10253	LTR Gypsy	0/0	0/0	0/0	1/1	1/1	1/1	1/1
Chr01:16852866-16853091	1432	LTR Gypsy	na	na	na	1/1	1/1	1/1	1/1
Chr01:16854302-16854582	1688	LTR Gypsy	na	na	na	1/1	1/1	1/1	1/1
Chr01:16874560-16874736	2972	LTR Gypsy	0/0	na	na	na	1/1	0/0	0/1
Chr01:17008298-17008599	9764	LTR Gypsy	na	na	na	1/1	1/1	1/1	1/1
Chr01:17009408-17009569	6586	LTR Gypsy	0/0	na	0/0	1/1	1/1	1/1	1/1
Chr01:17012788-17012789	8965	LTR Gypsy	0/1	0/1	0/1	1/1	0/1	0/1	0/1
Chr01:17019894-17020124	7274	LTR Gypsy	na	1/1	1/1	1/1	1/1	1/1	0/1
Chr01:17022467-17022669	1367	LTR Gypsy	na	na	0/0	1/1	1/1	1/1	1/1
Chr01:17052610-17052668	7970	LTR Gypsy	0/0	1/1	1/1	0/0	0/1	0/0	0/0
Chr01:17052775-17053021	8084	LTR Gypsy	na	1/1	1/1	0/0	na	0/0	0/0
Chr01:17112165-17112285	3297	LTR Gypsy	0/0	0/0	na	1/1	1/1	1/1	1/1
Chr01:17146294-17146609	4563	LTR Gypsy	na	1/1	1/1	0/0	na	0/0	0/0
Chr01:17164340-17164517	4426	LTR Copia	0/0	na	0/0	na	1/1	na	0/0
Chr01:17255404-17255653	2674	LTR Gypsy	na	0/0	0/0	1/1	0/1	0/1	0/1
Chr01:17306531-17306560	4953	LTR Copia	0/0	na	na	1/1	1/1	1/1	1/1
Chr01:17308094-17308228	2910	TIR hAT	0/0	na	na	1/1	1/1	1/1	1/1
Chr01:17354327-17354359	11158	LTR Gypsy	0/0	na	na	0/1	0/1	1/1	na
Chr01:17406077-17406103	8622	TIR CACTA	0/0	0/0	0/1	0/0	0/0	0/0	0/0
Chr01:17430088-17430258	9072	LTR Gypsy	0/0	1/1	0/0	na	na	na	na
Chr01:17456408-17456753	7234	LTR Gypsy	na	na	1/1	na	1/1	na	na
Chr01:17481447-17481837	8172	TIR CACTA	na	na	na	na	1/1	na	1/1
Chr01:17484072-17484074	5241	LTR Copia	0/0	0/0	0/0	0/0	1/1	0/0	0/0	Potri.001G192100	blue-copper-binding protein
Chr01:17493158-17493355	12157	LTR Gypsy	0/0	na	1/1	na	na	na	na
Chr01:17502100-17502117	9299	LTR Gypsy	0/0	1/1	1/1	0/0	0/0	0/0	0/0	Potri.001G192300
Chr01:17523844-17524119	9299	LTR Gypsy	na	1/1	1/1	na	na	na	0/0
Chr01:17547845-17548031	8959	LTR	0/0	na	0/1	0/1	1/1	0/1	1/1
Chr01:17567731-17568051	12098	LTR Gypsy	na	na	na	1/1	1/1	1/1	1/1
Chr01:17637148-17637334	14417	LTR Gypsy	0/0	1/1	na	0/1	0/1	1/1	0/1
Chr01:17637375-17637668	9296	LTR Gypsy	na	na	0/1	na	na	0/1	1/1
Chr01:17642331-17642703	18772	LTR Gypsy	na	na	na	na	na	na	0/1
Chr01:17642961-17643156	9072	LTR Gypsy	na	1/1	1/1	1/1	1/1	1/1	1/1
Chr01:17664622-17664850	6934	LTR Gypsy	na	1/1	1/1	na	na	na	na
Chr01:17729906-17730154	1920	LTR Gypsy	na	1/1	1/1	na	na	na	na
Chr01:17759425-17759442	5839	Class II unknown	0/0	0/0	0/0	0/0	0/1	0/0	0/0
Chr01:17768733-17768887	9406	LTR Gypsy	0/0	0/1	0/1	0/1	0/1	0/1	0/1
Chr01:17768995-17769329	8959	LTR	na	na	na	0/1	na	na	1/1
Chr01:17775989-17776136	4563	LTR Gypsy	0/0	1/1	1/1	0/0	na	0/0	0/0
Chr01:17783356-17783582	7434	LTR Gypsy	na	1/1	1/1	1/1	1/1	1/1	1/1
Chr01:17783931-17784181	5332	LTR Gypsy	na	na	na	1/1	0/1	na	1/1
Chr01:17790122-17790181	5253	LTR Gypsy	0/0	1/1	0/1	1/1	1/1	1/1	1/1
Chr01:17800956-17801165	6151	LTR Gypsy	na	1/1	1/1	1/1	1/1	1/1	1/1
Chr01:17801590-17801793	1103	LTR Gypsy	na	1/1	1/1	1/1	1/1	1/1	1/1
Chr01:17804156-17804215	16587	LTR Gypsy	0/0	1/1	na	1/1	1/1	1/1	1/1
Chr01:17807712-17807997	7274	LTR Gypsy	na	0/0	0/0	na	1/1	1/1	1/1
Chr01:17809770-17809777	10039	LINE L1	0/0	0/1	0/0	na	0/0	0/0	0/0
Chr01:17813359-17813392	6683	LTR Gypsy	0/0	0/1	1/1	0/1	1/1	1/1	1/1
Chr01:17832274-17832544	5491	LTR Gypsy	na	na	na	1/1	1/1	1/1	1/1
Chr01:17834829-17834910	9213	LTR Gypsy	0/0	0/0	0/0	1/1	1/1	1/1	1/1
Chr01:17843257-17843260	8869	TIR CACTA	0/0	1/1	1/1	na	na	0/0	0/0
Chr01:17844545-17844664	6982	LTR Gypsy	1/1	1/1	1/1	0/1	1/1	0/1	0/1
Chr01:17864595-17864861	14364	LTR Gypsy	1/1	1/1	1/1	1/1	1/1	1/1	1/1
Chr01:17888017-17888199	6875	LTR Gypsy	1/1	na	na	1/1	na	na	1/1
Chr01:17906021-17906219	1163	LTR Gypsy	na	1/1	1/1	1/1	1/1	1/1	1/1
Chr01:17906523-17906577	6875	LTR Gypsy	na	1/1	1/1	1/1	1/1	1/1	1/1
Chr01:17913600-17913852	7163	LTR Gypsy	1/1	1/1	1/1	1/1	1/1	1/1	1/1
Chr01:17914297-17914629	1008	LTR Gypsy	1/1	1/1	1/1	1/1	1/1	1/1	1/1
Chr01:17914788-17914932	4595	LTR Gypsy	0/1	1/1	1/1	1/1	1/1	1/1	1/1
Chr01:17914918-17915186	3169	LTR Gypsy	na	1/1	1/1	1/1	1/1	1/1	1/1
Chr01:17970532-17970570	6875	LTR Gypsy	1/1	1/1	na	na	na	na	na
Chr01:17979869-17980056	1808	LTR Gypsy	0/1	1/1	na	1/1	na	na	na
Chr01:17990035-17990265	14364	LTR Gypsy	na	1/1	1/1	1/1	1/1	1/1	na
Chr01:18112214-18112380	1838	LINE L1	0/0	na	na	na	na	0/0	0/1
Chr01:18123369-18123377	6095	LINE L1	0/0	na	na	1/1	1/1	1/1	1/1
Chr01:18132124-18132252	1420	LINE L1	1/1	na	na	1/1	na	1/1	1/1
Chr01:18147950-18147963	3758	LINE L1	0/0	na	na	1/1	na	0/1	1/1
Chr01:18197465-18197767	2923	LTR Gypsy	na	0/1	na	na	1/1	na	na	Potri.001G195000
Chr01:18221396-18221624	10039	LINE L1	na	na	na	1/1	1/1	1/1	1/1
Chr01:18274439-18274726	10039	LINE L1	na	0/1	0/1	na	1/1	1/1	1/1
Chr01:18274615-18274984	2345	LINE L1	na	0/1	1/1	0/0	1/1	1/1	1/1
Chr01:18276378-18276388	6119	LINE L1	0/0	0/0	0/0	0/0	1/1	1/1	0/1
Chr01:18277229-18277353	3758	LINE L1	0/0	na	0/0	1/1	1/1	1/1	1/1
Chr01:18282048-18282159	11178	LTR Gypsy	0/0	1/1	1/1	na	na	na	na
Chr01:18283576-18283808	10039	LINE L1	na	na	na	1/1	1/1	1/1	1/1
Chr01:18287919-18287977	22334	LTR Gypsy	0/1	na	na	na	na	na	na
Chr01:18293130-18293278	17666	LTR Gypsy	1/1	1/1	1/1	1/1	1/1	1/1	0/1
Chr01:18303159-18303464	2345	LINE L1	na	na	na	1/1	1/1	1/1	1/1
Chr01:18314256-18314457	5902	LTR Copia	na	0/0	0/0	0/0	1/1	0/0	0/0	Potri.001G196000	peptidase M20/M25/M40 family protein
Chr01:18315978-18315981	8002	LTR Gypsy	0/0	1/1	1/1	na	na	0/0	0/0
Chr01:18350285-18350362	6095	LINE L1	0/0	na	na	0/0	na	1/1	1/1
Chr01:18356700-18357006	1152	LINE L1	na	na	na	1/1	1/1	1/1	1/1
Chr01:18357289-18357614	4859	LINE L1	na	na	na	1/1	na	na	0/1
Chr01:18371976-18372000	1397	LINE L1	0/0	na	na	1/1	1/1	1/1	1/1
Chr01:18379314-18379323	1158	LTR Copia	0/0	na	na	1/1	na	1/1	1/1	Potri.001G196300
Chr01:18379904-18380239	3586	LINE L1	na	na	na	1/1	1/1	na	na	Potri.001G196300
Chr01:18380574-18380890	6095	LINE L1	na	na	na	1/1	1/1	na	1/1
Chr01:18382004-18382042	10039	LINE L1	0/0	na	na	0/0	0/0	1/1	1/1
Chr01:18382764-18382776	4580	LTR Gypsy	0/0	na	na	1/1	1/1	1/1	1/1	Potri.001G196400	LOB domain-containing protein 22
Chr01:18464233-18464474	4486	LTR Gypsy	na	1/1	1/1	1/1	1/1	1/1	1/1
Chr01:18491138-18491517	2663	LTR Gypsy	na	na	na	na	na	1/1	na
Chr01:18497172-18497197	5918	LTR Gypsy	0/0	1/1	1/1	1/1	1/1	1/1	1/1
Chr01:18513620-18513911	1486	LTR Gypsy	na	1/1	1/1	1/1	1/1	1/1	1/1
Chr01:18514281-18514564	8566	LTR Gypsy	na	1/1	1/1	1/1	1/1	1/1	1/1
Chr01:18555941-18556077	10149	LTR Gypsy	0/0	1/1	1/1	0/1	0/1	0/1	1/1
Chr01:18556252-18556572	10149	LTR Gypsy	1/1	0/1	0/1	0/1	0/1	0/1	0/1
Chr01:18557817-18558010	14652	LTR Gypsy	na	1/1	1/1	1/1	1/1	1/1	1/1
Chr01:18572839-18573103	9299	LTR Gypsy	na	1/1	1/1	na	na	na	na
Chr01:18581938-18581982	11043	LTR Gypsy	1/1	na	1/1	1/1	1/1	1/1	1/1
Chr01:18582824-18582936	2832	LTR Gypsy	0/0	na	1/1	na	na	1/1	0/1
Chr01:18604050-18604212	10039	LINE L1	0/0	0/1	1/1	0/0	0/0	0/0	0/0
Chr01:18625199-18625350	4479	LTR Gypsy	0/1	na	na	na	na	na	na
Chr01:18657018-18657020	1499	LTR Gypsy	0/1	na	na	na	na	na	na
Chr01:18700084-18700130	10176	LTR Gypsy	0/0	1/1	1/1	0/0	0/0	0/0	0/0
Chr01:18702080-18702186	4675	LTR Gypsy	0/0	1/1	1/1	na	na	0/0	na
Chr01:18724305-18724503	7685	LTR Gypsy	na	na	na	1/1	1/1	0/0	0/1
Chr01:18764395-18764748	10332	LTR Gypsy	na	1/1	1/1	1/1	1/1	1/1	1/1
Chr01:18765657-18765810	18243	LTR Gypsy	0/0	na	na	na	na	1/1	1/1
Chr01:18776898-18777150	1050	LTR Gypsy	na	1/1	1/1	1/1	1/1	1/1	1/1
Chr01:18777506-18777665	7390	LTR Gypsy	0/1	1/1	1/1	1/1	1/1	1/1	1/1
Chr01:18828547-18828782	2427	LTR Gypsy	na	na	0/0	0/0	na	0/0	0/1
Chr01:18829707-18830074	4859	LINE L1	na	na	na	na	na	1/1	1/1
Chr01:18836989-18837259	8721	LTR Gypsy	na	na	na	1/1	na	na	1/1
Chr01:18839273-18839372	8344	LTR Gypsy	1/1	0/1	0/1	0/1	0/1	0/1	0/1
Chr01:18839716-18839866	12216	LTR Gypsy	0/0	1/1	1/1	0/1	0/1	1/1	0/1
Chr01:18842807-18843000	23553	LTR Gypsy	na	0/1	na	0/1	1/1	0/1	0/1
Chr01:18843450-18843574	1808	LTR Gypsy	0/0	1/1	1/1	1/1	1/1	1/1	1/1
Chr01:18844073-18844112	4817	LTR Gypsy	0/0	na	na	0/1	na	0/1	0/1
Chr01:18863201-18863501	13399	LTR Gypsy	na	na	0/1	0/1	1/1	1/1	0/1
Chr01:18864668-18865006	5332	LTR Gypsy	na	0/1	na	1/1	1/1	0/1	1/1
Chr01:18865577-18865668	11963	LTR Gypsy	0/0	na	na	1/1	na	na	0/1
Chr01:18896850-18897137	2832	LTR Gypsy	na	0/1	0/1	0/1	na	1/1	na
Chr01:18928751-18929058	2188	LTR	na	1/1	1/1	na	na	na	na
Chr01:18937457-18937788	1099	LTR Gypsy	1/1	1/1	1/1	1/1	1/1	1/1	1/1
Chr01:18940124-18940404	5337	LTR Gypsy	na	na	0/0	1/1	1/1	1/1	1/1
Chr01:18955577-18955895	1515	LTR Gypsy	na	na	na	1/1	na	1/1	1/1
Chr01:18963793-18963932	17385	LTR Gypsy	0/0	1/1	1/1	na	na	na	na
Chr01:18978748-18979015	6132	LTR Gypsy	na	0/1	na	1/1	1/1	1/1	1/1
Chr01:18980873-18981218	10765	LTR Gypsy	na	1/1	1/1	1/1	1/1	1/1	1/1
Chr01:18982366-18982404	2358	TIR hAT	0/0	na	na	1/1	na	na	na
Chr01:19078616-19078777	1850	Class II unknown	0/0	na	na	1/1	1/1	1/1	1/1
Chr01:19080267-19080332	19537	LTR Gypsy	1/1	na	na	1/1	1/1	na	0/1
Chr01:19101435-19101632	12069	LTR Gypsy	na	na	na	1/1	1/1	1/1	1/1
Chr01:19135705-19135907	2356	LTR Gypsy	na	na	na	1/1	na	1/1	1/1
Chr01:19158735-19158867	2153	LTR Gypsy	1/1	1/1	na	0/1	1/1	1/1	1/1
Chr01:19168981-19169332	1092	Class II unknown	na	na	na	1/1	1/1	1/1	1/1
Chr01:19192294-19192386	3435	TIR CACTA	0/0	1/1	1/1	0/0	0/0	0/0	0/0
Chr01:19229814-19230017	10385	LTR Gypsy	na	1/1	1/1	na	na	na	na
Chr01:19236428-19236503	7961	LTR Gypsy	0/1	1/1	1/1	1/1	1/1	1/1	1/1
Chr01:19248298-19248300	5401	LTR Copia	0/0	0/0	0/0	1/1	1/1	1/1	1/1
Chr01:19255248-19255395	1917	LTR Gypsy	0/0	1/1	1/1	na	na	na	na
Chr01:19297820-19297821	4942	LTR Copia	0/0	1/1	1/1	na	na	na	na	Potri.001G199300	Pectin lyase-like superfamily protein
Chr01:19307139-19307424	19537	LTR Gypsy	na	na	1/1	na	na	1/1	0/1
Chr01:19329453-19329816	9406	LTR Gypsy	na	1/1	na	0/1	1/1	1/1	1/1
Chr01:19329960-19330266	12018	LTR Gypsy	na	1/1	1/1	1/1	1/1	1/1	na
Chr01:19337567-19337874	10536	LTR Gypsy	na	na	na	na	na	na	1/1
Chr01:19339282-19339629	7667	LTR Gypsy	na	na	na	0/1	na	na	na
Chr01:19341755-19341909	2714	LTR Gypsy	0/0	na	na	1/1	1/1	1/1	na
Chr01:19418024-19418272	22499	LTR Gypsy	na	1/1	na	na	na	na	na
Chr01:19420274-19420418	1612	LTR Gypsy	0/0	1/1	1/1	0/0	na	0/0	0/0
Chr01:19487264-19487651	1982	LTR Gypsy	na	na	na	na	na	1/1	1/1
Chr01:19561727-19561876	5328	LTR	0/0	0/0	0/0	1/1	1/1	1/1	1/1
Chr01:19564141-19564475	9072	LTR Gypsy	na	na	na	na	na	na	1/1
Chr01:19568418-19568659	1614	LTR Gypsy	na	0/0	0/0	1/1	1/1	1/1	1/1
Chr01:19620190-19620336	3404	LTR Gypsy	0/0	0/1	0/1	na	na	na	na
Chr01:19622488-19622667	4692	LTR Gypsy	0/0	1/1	1/1	na	na	na	na
Chr01:19681670-19681952	2205	Helitron	na	1/1	na	na	na	na	na	Potri.001G201000	Root hair defective 3 GTP-binding protein (RHD3)
Chr01:19684529-19684534	13152	LTR Gypsy	0/0	0/0	0/0	1/1	1/1	1/1	1/1	Potri.001G201000	Root hair defective 3 GTP-binding protein (RHD3)
Chr01:19742518-19742751	4276	TIR hAT	na	na	na	na	na	1/1	na
Chr01:19787052-19787284	10316	LTR Gypsy	na	1/1	1/1	na	na	na	na
Chr01:19833352-19833552	5591	LTR Copia	na	na	na	1/1	0/0	0/0	1/1	Potri.001G202200	Molecular chaperone Hsp40/DnaJ family protein
Chr01:19839179-19839188	3148	LTR Copia	0/0	0/0	0/0	0/1	1/1	0/1	1/1
Chr01:19848689-19848846	2271	LTR	0/0	1/1	1/1	0/0	0/0	0/0	0/0
Chr01:19852582-19852959	4852	LTR Copia	na	na	0/1	na	na	na	na	Potri.001G202600	seryl-tRNA synthetase / serine--tRNA ligase
Chr01:19911382-19911744	5034	LTR Copia	na	na	na	1/1	na	na	1/1
Chr01:20003500-20003796	6472	LTR Gypsy	1/1	1/1	1/1	1/1	1/1	1/1	1/1
Chr01:20124714-20124826	10001	LTR Gypsy	0/0	1/1	1/1	1/1	1/1	1/1	1/1
Chr01:20262620-20262868	6480	LTR Gypsy	na	1/1	1/1	1/1	1/1	1/1	1/1
Chr01:20308955-20308997	4502	LTR Copia	0/0	na	na	na	na	1/1	na
Chr01:20378828-20379027	7690	LTR Gypsy	0/0	na	na	1/1	1/1	1/1	na
Chr01:20379465-20379564	1807	LTR Gypsy	0/0	1/1	1/1	1/1	1/1	na	na
Chr01:20429854-20429857	4535	LTR Copia	0/0	0/0	0/0	0/0	0/0	0/1	0/0	Potri.001G205300	translocon at the outer membrane of chloroplasts 64-V
Chr01:20525181-20525190	1039	TIR hAT	0/1	na	na	na	na	na	na
Chr01:20571754-20571755	4953	LTR Copia	0/0	1/1	1/1	0/0	na	0/0	0/0	Potri.001G205800;Potri.001G205900	dentin sialophosphoprotein-related;
Chr01:20605869-20605894	1033	TIR hAT	1/1	na	na	na	na	na	na
Chr01:20708700-20709018	7055	LTR Gypsy	na	na	1/1	na	na	na	na
Chr01:20730465-20730774	1639	LTR Gypsy	na	1/1	1/1	na	na	na	na
Chr01:20807338-20807508	3740	LTR Gypsy	0/0	1/1	1/1	na	0/0	0/0	0/0
Chr01:20810645-20811008	17651	LTR Gypsy	na	na	na	1/1	na	na	0/1
Chr01:20837458-20837778	8086	LTR Gypsy	na	1/1	1/1	na	na	na	na
Chr01:20998050-20998052	3740	LTR Gypsy	0/0	0/0	0/0	1/1	0/0	1/1	1/1
Chr01:21020128-21020389	11703	LTR Gypsy	na	0/0	0/0	0/1	0/0	1/1	0/1
Chr01:21024408-21024710	11703	LTR Gypsy	na	1/1	1/1	na	na	na	0/0
Chr01:21053042-21053048	4725	LTR Copia	0/0	0/1	0/0	0/0	0/0	0/0	0/0
Chr01:21066255-21066437	2045	LTR Gypsy	0/0	1/1	1/1	0/0	0/0	0/0	0/0	Potri.001G209900	Thioesterase superfamily protein
Chr01:21133112-21133303	1165	TIR hAT	na	na	na	1/1	1/1	1/1	na
Chr01:21204944-21205168	10406	LINE L1	na	1/1	1/1	1/1	1/1	1/1	1/1
Chr01:21267878-21267980	3344	LTR Gypsy	0/0	na	0/1	na	0/0	0/0	0/0
Chr01:21287221-21287498	5253	LTR Gypsy	na	1/1	1/1	na	1/1	1/1	1/1
Chr01:21306416-21306718	12105	LTR Gypsy	na	na	na	1/1	na	0/1	0/1
Chr01:21306700-21307079	12105	LTR Gypsy	na	1/1	na	0/1	na	na	1/1
Chr01:21331818-21332019	2961	LTR Gypsy	na	na	na	1/1	1/1	1/1	1/1
Chr01:21383030-21383183	1442	TIR hAT	na	na	na	1/1	1/1	1/1	1/1	Potri.001G212000	serine hydroxymethyltransferase 6
Chr01:21398612-21398922	5033	LTR Copia	na	na	na	0/1	na	na	1/1	Potri.001G212200	Histone superfamily protein
Chr01:21423792-21424116	10974	LTR Gypsy	na	0/0	0/0	1/1	1/1	1/1	1/1
Chr01:21431657-21431703	19537	LTR Gypsy	0/0	0/1	1/1	0/1	0/1	0/1	0/1
Chr01:21433779-21434097	3529	TIR hAT	na	na	0/0	1/1	1/1	1/1	1/1
Chr01:21433783-21433795	3506	TIR hAT	0/0	na	0/0	1/1	1/1	1/1	1/1
Chr01:21475126-21475403	4660	LTR Gypsy	na	na	0/0	1/1	1/1	1/1	1/1
Chr01:21618253-21618272	9072	LTR Gypsy	0/0	0/1	0/1	0/0	0/0	0/0	0/0
Chr01:21624575-21624586	8714	TIR CACTA	0/0	1/1	1/1	na	na	na	na
Chr01:21742957-21743200	10417	LTR Gypsy	na	na	na	na	na	na	1/1
Chr01:21992315-21992460	17651	LTR Gypsy	0/0	0/0	0/0	0/0	1/1	0/0	0/0	Potri.001G216400	RNA cyclase family protein
Chr01:22014491-22014762	5927	LTR Gypsy	na	na	na	1/1	1/1	1/1	1/1
Chr01:22087556-22087576	1351	Helitron	0/0	1/1	1/1	na	na	0/0	na
Chr01:22096774-22097032	9254	LTR Gypsy	na	1/1	1/1	na	na	na	na
Chr01:22148323-22148515	1571	LTR Gypsy	na	na	na	1/1	1/1	1/1	1/1
Chr01:22168844-22169018	2405	LTR Gypsy	0/0	1/1	1/1	0/0	na	na	0/0
Chr01:22221575-22221749	6691	LTR Copia	na	na	na	1/1	na	1/1	na
Chr01:22228857-22228865	11514	TIR CACTA	0/0	1/1	1/1	na	na	na	na
Chr01:22256709-22256926	6095	LINE L1	na	0/1	0/0	0/0	0/0	0/0	0/0
Chr01:22259040-22259309	2405	LTR Gypsy	na	0/0	0/0	0/0	1/1	0/0	0/0
Chr01:22271008-22271187	4522	LTR Gypsy	na	na	na	1/1	1/1	1/1	1/1
Chr01:22274449-22274765	2445	LTR Gypsy	na	1/1	0/1	1/1	1/1	1/1	1/1
Chr01:22281597-22281713	4493	LTR Copia	0/0	1/1	1/1	0/0	na	0/0	0/0
Chr01:22286580-22286758	6770	LTR Gypsy	na	na	na	1/1	1/1	1/1	0/1
Chr01:22287656-22287670	6700	Class II unknown	0/0	na	0/1	na	0/0	na	na
Chr01:22311985-22312231	10385	LTR Gypsy	na	1/1	na	0/1	na	na	na
Chr01:22326937-22327278	8721	LTR Gypsy	na	na	na	1/1	1/1	1/1	na
Chr01:22375094-22375342	5602	LTR Copia	na	na	na	1/1	1/1	1/1	1/1	Potri.001G217800	FAD/NAD(P)-binding oxidoreductase family protein
Chr01:22421784-22421832	1602	Class II unknown	0/0	1/1	0/1	1/1	na	1/1	1/1
Chr01:22528929-22529247	1977	Class II unknown	na	na	1/1	na	na	na	na
Chr01:22535418-22535548	1018	Class II unknown	0/0	1/1	1/1	0/0	0/0	0/0	0/0	Potri.001G219400	binding
Chr01:22610670-22610744	5720	TIR CACTA	0/0	0/0	0/1	0/0	0/0	0/0	0/0	Potri.001G220500	NAC domain containing protein 32
Chr01:22669836-22670110	6559	LTR Gypsy	na	1/1	na	na	na	1/1	na
Chr01:22678965-22679176	4479	LTR Gypsy	1/1	na	na	na	na	na	na
Chr01:22687834-22688021	2271	LTR	0/0	0/0	1/1	0/1	1/1	0/1	1/1
Chr01:22690103-22690144	2271	LTR	0/0	0/0	0/0	1/1	1/1	1/1	1/1
Chr01:22690362-22690507	2599	LTR Gypsy	na	na	na	1/1	na	0/1	0/1
Chr01:22734664-22735049	11158	LTR Gypsy	na	1/1	na	na	1/1	1/1	1/1
Chr01:22735202-22735306	8084	LTR Gypsy	0/0	na	na	1/1	na	1/1	na
Chr01:22768421-22768566	16036	LTR Gypsy	0/1	0/1	1/1	1/1	1/1	1/1	na
Chr01:22787219-22787502	6022	LTR Gypsy	na	1/1	1/1	1/1	na	0/1	1/1
Chr01:22821251-22821331	10881	LTR Gypsy	0/0	na	na	0/1	1/1	1/1	na
Chr01:22848699-22848796	3633	LTR Gypsy	0/0	1/1	1/1	na	na	na	na
Chr01:22915423-22915485	9299	LTR Gypsy	0/0	na	na	na	na	1/1	na
Chr01:22941677-22941862	5411	TIR CACTA	0/0	1/1	1/1	0/0	0/0	0/0	0/0
Chr01:22947137-22947258	4066	LTR Gypsy	0/0	na	na	na	1/1	0/1	1/1
Chr01:22947980-22948143	5602	LTR Copia	0/0	na	na	1/1	1/1	1/1	1/1
Chr01:22952932-22953081	3344	LTR Gypsy	0/0	na	na	1/1	1/1	1/1	1/1
Chr01:23001069-23001302	7667	LTR Gypsy	na	na	na	0/1	0/0	na	1/1
Chr01:23001603-23001611	3685	LTR Gypsy	1/1	na	0/0	1/1	0/1	1/1	1/1
Chr01:23001926-23002223	9143	LTR Gypsy	na	1/1	1/1	na	na	na	0/0
Chr01:23090260-23090351	2698	LTR Gypsy	0/0	na	na	1/1	1/1	1/1	1/1
Chr01:23110356-23110555	1540	LTR Gypsy	na	na	1/1	na	1/1	1/1	1/1
Chr01:23120903-23121193	2117	LTR Gypsy	na	na	na	1/1	1/1	0/1	0/1
Chr01:23124371-23124622	4629	LTR Copia	na	0/0	na	0/0	0/1	1/1	1/1	Potri.001G222800	beta glucosidase 17
Chr01:23127960-23128141	11595	LTR Gypsy	0/0	na	na	0/0	na	1/1	0/1
Chr01:23128367-23128669	16170	LTR Gypsy	na	1/1	0/1	0/1	1/1	1/1	0/1
Chr01:23129694-23129713	6559	LTR Gypsy	0/0	na	na	na	1/1	na	na
Chr01:23146046-23146066	2298	LTR Copia	na	0/1	na	0/1	0/1	1/1	1/1
Chr01:23152828-23153112	3764	LTR Copia	na	0/0	0/0	1/1	0/1	0/1	1/1	Potri.001G222900	beta glucosidase 17
Chr01:23155151-23155333	7500	LTR Gypsy	0/0	1/1	1/1	na	na	na	0/0
Chr01:23211098-23211494	2244	LTR Gypsy	na	na	na	1/1	na	na	na
Chr01:23242728-23242894	6897	LTR Gypsy	0/0	na	0/1	na	na	na	na
Chr01:23264697-23264733	2663	LTR Gypsy	0/0	0/1	0/1	na	1/1	na	na
Chr01:23266573-23266592	8034	LTR Gypsy	0/0	1/1	1/1	na	na	na	na
Chr01:23291106-23291416	7667	LTR Gypsy	na	1/1	1/1	na	na	na	na
Chr01:23335697-23335700	2755	LTR Gypsy	0/0	0/0	0/0	1/1	1/1	0/1	0/1
Chr01:23347324-23347491	3297	LTR Gypsy	0/0	1/1	0/0	na	na	na	na
Chr01:23406551-23406848	16036	LTR Gypsy	na	na	na	1/1	na	0/1	na
Chr01:23459012-23459388	2728	LTR Gypsy	na	1/1	1/1	na	na	na	na
Chr01:23467206-23467358	10536	LTR Gypsy	0/0	0/0	0/0	1/1	na	na	1/1
Chr01:23522040-23522246	7850	LTR Gypsy	na	1/1	1/1	na	na	na	0/0
Chr01:23542718-23543031	8331	LTR Gypsy	na	1/1	1/1	1/1	1/1	1/1	1/1
Chr01:23550125-23550430	9748	LTR Gypsy	na	0/1	0/1	na	na	1/1	na
Chr01:23563051-23563382	4659	LTR Copia	na	1/1	1/1	0/0	na	na	na	Potri.001G224900	Tryptophan/tyrosine permease
Chr01:23707544-23707743	1165	LTR Gypsy	0/1	na	na	1/1	1/1	1/1	1/1
Chr01:23800175-23800355	2501	LTR Gypsy	na	na	na	na	na	0/1	0/0
Chr01:23809311-23809632	2050	LTR Gypsy	na	1/1	1/1	na	na	na	na
Chr01:23815947-23816204	17651	LTR Gypsy	na	na	1/1	na	0/0	na	0/0
Chr01:23829611-23829739	2031	LTR Gypsy	0/0	1/1	1/1	na	na	na	na
Chr01:23839386-23839614	11158	LTR Gypsy	na	na	1/1	1/1	1/1	1/1	1/1
Chr01:23843972-23844048	7430	LTR Gypsy	0/0	na	1/1	1/1	1/1	1/1	1/1
Chr01:23889915-23889916	4756	LTR Copia	0/0	1/1	1/1	0/0	0/0	0/0	0/0	Potri.001G227200	beta glucosidase 17
Chr01:23931206-23931233	16036	LTR Gypsy	0/0	1/1	1/1	na	0/1	0/1	0/1
Chr01:23955459-23955678	9858	LTR Gypsy	na	1/1	1/1	na	na	na	na
Chr01:23985414-23985421	4329	LTR Copia	0/0	1/1	0/1	0/0	0/0	0/0	0/0
Chr01:23996539-23996724	2956	LTR Gypsy	0/0	1/1	1/1	na	na	na	na
Chr01:24068365-24068592	16068	LTR Gypsy	na	na	na	na	1/1	1/1	1/1
Chr01:24070082-24070083	6691	LTR Copia	0/0	na	na	0/0	0/0	0/1	0/0
Chr01:24071594-24071841	5184	LTR Copia	na	na	na	0/0	1/1	1/1	1/1	Potri.001G228700	2-oxoglutarate (2OG) and Fe(II)-dependent oxygenase superfamily protein
Chr01:24267108-24267281	1045	Class II unknown	0/0	na	na	1/1	1/1	1/1	1/1
Chr01:24308313-24308579	4695	LTR Copia	na	na	0/0	1/1	1/1	1/1	1/1
Chr01:24310296-24310477	9299	LTR Gypsy	0/0	1/1	0/1	na	na	na	na
Chr01:24322281-24322622	3246	TIR CACTA	na	na	na	1/1	1/1	1/1	1/1
Chr01:24539317-24539510	6144	LINE L1	na	na	0/0	0/0	0/0	1/1	0/0	Potri.001G233400	endomembrane-type CA-ATPase 4
Chr01:24700954-24701179	2258	Helitron	na	na	na	1/1	1/1	1/1	1/1
Chr01:24710909-24710923	12214	TIR CACTA	0/0	1/1	1/1	0/0	0/0	0/0	0/0
Chr01:24870760-24870940	1769	Helitron	0/0	na	na	1/1	1/1	1/1	1/1
Chr01:24890982-24891072	7672	TIR CACTA	0/0	na	na	na	1/1	1/1	1/1
Chr01:24919891-24919904	5593	LTR Copia	0/0	0/0	0/1	0/0	0/0	0/0	0/0	Potri.001G237900	WUSCHEL related homeobox 2
Chr01:24927375-24927762	3192	LTR	na	0/0	0/0	0/1	na	1/1	0/1
Chr01:24933442-24933576	2645	LTR Gypsy	0/0	na	na	1/1	1/1	1/1	1/1
Chr01:24934347-24934350	4627	LTR Copia	0/0	0/0	na	1/1	1/1	1/1	1/1
Chr01:24954692-24954701	1095	TIR hAT	0/1	na	na	0/0	na	0/0	0/0
Chr01:25005810-25006071	1551	TIR CACTA	na	0/0	0/0	1/1	na	1/1	1/1
Chr01:25011168-25011183	4563	LTR Gypsy	0/0	na	na	1/1	1/1	1/1	1/1	Potri.001G239000
Chr01:25145966-25146272	1488	LTR Gypsy	na	1/1	na	na	na	na	na
Chr01:25176062-25176342	5640	LTR Gypsy	na	na	0/0	1/1	1/1	1/1	1/1	Potri.001G240700	XH/XS domain-containing protein
Chr01:25344684-25344791	5184	LTR Copia	0/0	na	na	1/1	1/1	1/1	1/1
Chr01:25365878-25365966	1644	Class II unknown	0/0	0/0	0/0	0/1	1/1	1/1	1/1	Potri.001G242400	protein C-terminal S-isoprenylcysteine carboxyl O-methyltransferases
Chr01:25373174-25373217	10983	TIR CACTA	0/0	1/1	1/1	0/0	0/0	0/0	0/0	Potri.001G242500;Potri.001G242600	;cytochrome P450, family 707, subfamily A, polypeptide 2
Chr01:25384644-25384844	4975	LTR Copia	na	1/1	1/1	1/1	1/1	1/1	1/1
Chr01:25385288-25385558	1737	TIR hAT	na	0/0	0/0	1/1	1/1	1/1	1/1
Chr01:25389838-25389960	5521	LTR Copia	0/0	0/0	0/0	0/0	1/1	0/0	0/0	Potri.001G242700
Chr01:25424910-25425026	3344	LTR Gypsy	0/0	na	na	0/0	0/0	1/1	0/0
Chr01:25481032-25481067	2268	TIR hAT	0/0	1/1	1/1	na	na	na	na
Chr01:25571648-25571718	2264	LTR Gypsy	0/0	0/0	0/0	0/0	1/1	0/0	0/0	Potri.001G244900	NAD(P)-binding Rossmann-fold superfamily protein
Chr01:25687948-25688240	1012	Class II unknown	na	1/1	1/1	na	na	na	na
Chr01:25754444-25754771	5184	LTR Copia	na	1/1	0/1	na	0/0	na	0/0
Chr01:25822484-25822486	6092	LTR Copia	0/0	0/0	0/0	1/1	1/1	0/1	1/1	Potri.001G248600	peptide transporter 1
Chr01:25862258-25862417	3995	TIR PIF/Harbinger	0/0	1/1	1/1	na	na	0/0	na
Chr01:25904257-25904359	2910	TIR hAT	0/0	na	na	na	1/1	0/1	1/1
Chr01:25996724-25996826	5674	LTR Gypsy	0/0	0/0	0/0	1/1	1/1	1/1	1/1	Potri.001G250600	ammonium transporter 1;1
Chr01:26011208-26011225	4948	LTR	0/0	1/1	1/1	na	na	na	na
Chr01:26019352-26019357	11977	LTR Gypsy	0/1	0/0	0/0	0/0	0/0	0/0	0/0
Chr01:26023134-26023466	5842	LTR Gypsy	na	0/0	0/0	1/1	1/1	1/1	1/1
Chr01:26024668-26024676	4151	TIR hAT	0/0	1/1	1/1	0/0	na	na	0/0
Chr01:26027481-26027608	3962	LTR Gypsy	0/0	1/1	1/1	1/1	1/1	1/1	0/1
Chr01:26028097-26028329	9189	LTR Gypsy	na	0/1	0/1	na	1/1	1/1	1/1
Chr01:26041931-26042157	9072	LTR Gypsy	na	1/1	na	na	na	na	0/0
Chr01:26045380-26045577	14088	LTR Gypsy	na	0/0	0/0	0/0	na	1/1	0/0
Chr01:26048738-26048754	2077	Class II unknown	0/1	0/0	0/0	0/0	0/0	0/0	0/0
Chr01:26059582-26059801	5445	LTR Copia	na	0/0	0/1	0/0	1/1	0/0	0/0
Chr01:26065101-26065109	4876	LTR Copia	0/1	na	na	na	na	na	na
Chr01:26084672-26084899	15747	LTR Gypsy	na	1/1	1/1	1/1	1/1	1/1	1/1
Chr01:26085611-26085675	13598	LTR Gypsy	0/0	na	1/1	0/1	na	na	0/0
Chr01:26088615-26088628	4421	LTR Copia	0/0	0/0	0/0	1/1	0/0	1/1	0/1
Chr01:26089005-26089125	6186	LTR Copia	0/1	na	na	na	na	na	na
Chr01:26125415-26125712	2575	LTR Gypsy	na	0/0	na	na	1/1	na	1/1
Chr01:26125935-26126138	7667	LTR Gypsy	na	na	na	na	na	1/1	0/0
Chr01:26149575-26149750	9072	LTR Gypsy	na	0/0	0/0	0/0	1/1	0/0	0/1
Chr01:26174929-26175095	1012	Class II unknown	0/0	1/1	1/1	na	na	na	na
Chr01:26188778-26188779	2117	LTR	0/1	0/0	0/0	0/0	0/0	0/0	0/0	Potri.001G252200	Phosphoinositide-specific phospholipase C family protein
Chr01:26374535-26374633	4421	LTR Copia	0/0	0/0	0/1	0/0	0/0	0/0	0/0	Potri.001G253900	NAD(P)-binding Rossmann-fold superfamily protein
Chr01:26389228-26389394	3350	LTR Copia	0/0	0/0	0/0	0/0	1/1	0/0	0/1	Potri.001G254100	Gibberellin-regulated family protein
Chr01:26434873-26435102	1031	LTR Copia	na	0/0	0/0	1/1	1/1	0/0	1/1	Potri.001G254600	THUMP domain-containing protein
Chr01:26479294-26479435	5561	LTR Copia	0/0	0/0	0/0	0/0	0/0	0/0	0/1	Potri.001G255100	Glycosyl hydrolase superfamily protein
Chr01:26481943-26481953	3993	LTR Copia	0/0	1/1	1/1	na	na	na	na
Chr01:26486811-26486905	5067	LTR Copia	0/0	0/1	1/1	0/0	0/0	0/0	0/0	Potri.001G255200
Chr01:26503740-26503783	2922	TIR CACTA	0/0	1/1	1/1	0/0	0/0	0/0	0/0
Chr01:26561738-26561857	5291	LTR Copia	0/0	0/0	0/0	0/1	1/1	0/0	0/1	Potri.001G255900	ABC-2 type transporter family protein
Chr01:26588660-26588795	3770	LTR Copia	0/0	0/1	1/1	0/0	0/0	0/0	0/0	Potri.001G256300	Protein of unknown function (DUF3411)
Chr01:26598404-26598458	6559	LTR Gypsy	0/0	1/1	1/1	na	1/1	1/1	na
Chr01:26634261-26634391	4172	LTR Copia	0/0	0/0	0/0	1/1	1/1	1/1	1/1
Chr01:26690164-26690502	2775	Helitron	na	1/1	1/1	na	na	na	na	Potri.001G257500;Potri.001G257600	translocation protein-related;nuclear factor Y, subunit A1
Chr01:26747176-26747302	2703	LTR Copia	0/0	0/1	0/1	0/0	0/0	0/0	0/0
Chr01:26852611-26852936	8829	TIR CACTA	na	0/1	0/0	na	0/0	0/0	0/0
Chr01:26857457-26857544	3344	LTR Gypsy	0/0	0/1	0/0	0/0	0/0	0/0	0/0
Chr01:26862222-26862594	4911	LTR Copia	na	1/1	na	na	na	na	na
Chr01:26881934-26882200	4706	LTR Copia	na	na	0/0	1/1	1/1	1/1	1/1
Chr01:26889373-26889400	4002	LTR Copia	0/0	na	na	na	na	1/1	0/1	Potri.001G259700
Chr01:26953149-26953238	5280	LTR Copia	1/1	1/1	0/1	0/1	1/1	0/1	0/1
Chr01:27053760-27053845	3599	LTR Copia	0/0	na	na	na	1/1	1/1	0/1	Potri.001G261100	serine carboxypeptidase-like 40
Chr01:27060960-27061303	2104	LTR Gypsy	na	na	0/0	na	na	na	1/1
Chr01:27069622-27069630	7035	LTR Copia	0/0	0/0	0/0	1/1	na	1/1	1/1
Chr01:27148817-27148824	4572	LTR Copia	0/0	0/0	0/0	0/0	0/0	0/0	1/1	Potri.001G262600	structural maintenance of chromosomes 5
Chr01:27155413-27155510	5249	LTR Copia	0/0	0/0	0/0	0/0	0/0	0/1	0/0	Potri.001G262600	structural maintenance of chromosomes 5
Chr01:27217998-27218131	4561	TIR CACTA	0/0	na	1/1	na	na	na	na
Chr01:27301675-27301769	5602	LTR Copia	0/0	0/0	0/0	0/0	1/1	0/0	0/1	Potri.001G264600	cation/hydrogen exchanger 28
Chr01:27320599-27320726	2297	TIR hAT	0/0	0/0	0/0	1/1	0/0	0/0	0/1	Potri.001G264900	FMN-linked oxidoreductases superfamily protein
Chr01:27371851-27372174	2271	LTR	na	0/1	0/1	0/0	0/0	na	0/0	Potri.001G265600	carotenoid cleavage dioxygenase 1
Chr01:27468782-27468792	2223	TIR PIF/Harbinger	0/1	na	na	na	na	0/0	na
Chr01:27471792-27471966	4835	LTR Copia	na	na	na	na	1/1	na	1/1
Chr01:27472612-27472667	4501	LTR Copia	0/0	na	na	1/1	1/1	na	1/1
Chr01:27490472-27490548	4224	LTR Gypsy	0/0	na	na	1/1	1/1	1/1	1/1
Chr01:27494358-27494366	5241	LTR Copia	0/0	0/0	0/0	1/1	0/1	0/1	0/1
Chr01:27495010-27495138	1968	LTR Gypsy	0/0	na	0/0	1/1	1/1	1/1	1/1	Potri.001G267000
Chr01:27568912-27568914	1850	Class II unknown	0/0	1/1	1/1	na	na	0/0	0/0
Chr01:27633430-27633568	1726	na	0/0	0/0	1/1	0/0	0/0	na	0/0
Chr01:27649229-27649245	3737	LTR Copia	0/0	0/1	0/1	0/0	0/0	0/0	0/0	Potri.001G268600	elicitor-activated gene 3-1
Chr01:27739538-27739694	4411	LTR Copia	0/0	1/1	1/1	0/0	na	na	na
Chr01:27788584-27788655	11948	LTR Gypsy	0/0	na	0/0	na	na	1/1	1/1
Chr01:27791232-27791258	4247	na	0/0	na	0/0	1/1	1/1	1/1	1/1
Chr01:27856685-27856831	1639	LTR Gypsy	0/0	0/0	0/0	0/0	0/1	0/1	0/0
Chr01:27970770-27970789	1674	Class II unknown	0/1	na	0/0	0/0	na	0/0	0/0
Chr01:28061538-28061577	6691	LTR Copia	0/0	na	0/0	0/0	na	1/1	0/0
Chr01:28170796-28170905	4240	TIR hAT	0/0	na	na	1/1	1/1	1/1	1/1
Chr01:28282526-28282794	1076	LTR Copia	na	na	na	1/1	1/1	1/1	1/1
Chr01:28283493-28283556	3685	LTR Gypsy	1/1	na	na	na	na	na	na
Chr01:28384462-28384649	4516	LTR Gypsy	0/0	0/0	0/0	0/0	1/1	0/0	0/1	Potri.001G277100
Chr01:28394973-28394978	4876	LTR Gypsy	0/0	0/0	0/0	1/1	1/1	0/1	1/1	Potri.001G277300	cytochrome P450, family 94, subfamily B, polypeptide 2
Chr01:28400544-28400646	4563	LTR Gypsy	0/0	0/0	0/0	0/0	0/0	0/1	0/0
Chr01:28423011-28423349	8698	TIR CACTA	na	1/1	na	na	na	na	na	Potri.001G278100	cytochrome P450, family 87, subfamily A, polypeptide 2
Chr01:28614385-28614616	2271	LTR	na	na	na	1/1	1/1	1/1	1/1
Chr01:28634471-28634749	1920	LTR Gypsy	na	1/1	na	0/0	0/0	na	0/0
Chr01:28653533-28653539	3651	LTR Copia	0/0	na	na	0/0	0/1	0/0	0/0
Chr01:28664471-28664658	3594	LTR Copia	0/0	na	na	1/1	1/1	0/0	1/1
Chr01:28667750-28668067	2501	LTR Gypsy	na	na	na	1/1	1/1	1/1	na
Chr01:28686110-28686158	1247	Class II unknown	0/0	0/0	0/0	0/1	0/0	0/1	0/0
Chr01:28747438-28747497	3430	LTR Copia	0/0	na	na	1/1	1/1	1/1	1/1
Chr01:28772429-28772431	1148	TIR hAT	0/1	0/0	0/0	0/0	0/0	0/0	0/0
Chr01:28774834-28774920	4794	LTR Copia	0/0	1/1	1/1	na	na	na	na	Potri.001G281100	Thioredoxin superfamily protein
Chr01:28789200-28789341	1842	Helitron	0/0	0/0	0/0	1/1	1/1	1/1	1/1
Chr01:28815910-28815927	2297	TIR hAT	0/0	0/0	0/0	0/0	1/1	1/1	1/1
Chr01:28847842-28848043	23655	LTR Gypsy	0/0	na	na	na	na	na	1/1	Potri.001G282300	UDP-Glycosyltransferase superfamily protein
Chr01:28866132-28866270	1280	Class II unknown	0/0	0/0	0/0	0/0	0/0	1/1	0/1
Chr01:28867471-28867506	3573	Class II unknown	0/0	na	na	1/1	1/1	1/1	1/1
Chr01:28888400-28888460	5602	LTR Copia	0/0	na	na	na	0/0	1/1	1/1
Chr01:28893239-28893244	1123	LTR Copia	0/0	0/0	0/1	0/0	0/0	0/0	0/0
Chr01:28950212-28950401	1714	Helitron	na	0/1	0/1	na	na	na	na
Chr01:28954708-28954920	5448	LTR Copia	na	1/1	1/1	na	na	na	na
Chr01:28981042-28981045	5552	LTR Copia	0/0	0/0	na	1/1	0/0	1/1	0/1
Chr01:29009114-29009399	12559	TIR CACTA	na	na	na	1/1	1/1	na	na
Chr01:29147212-29147325	1242	Class II unknown	0/0	na	na	na	1/1	1/1	1/1
Chr01:29264400-29264571	6492	Class II unknown	na	na	na	1/1	1/1	1/1	1/1
Chr01:29299346-29299520	3297	LTR Copia	0/0	0/0	0/0	0/1	0/0	0/1	0/0	Potri.001G286800
Chr01:29318996-29319000	1116	Class II unknown	0/1	0/0	0/0	0/0	0/0	0/0	0/0	Potri.001G287100	NAD(P)-linked oxidoreductase superfamily protein
Chr01:29327854-29327873	1322	Helitron	0/0	0/0	0/0	0/1	1/1	1/1	1/1
Chr01:29342319-29342322	4784	LTR Copia	0/0	0/0	0/0	1/1	0/0	0/0	0/0	Potri.001G287400	peroxisomal NAD-malate dehydrogenase 1
Chr01:29609098-29609210	4899	LTR Copia	0/0	1/1	1/1	na	na	na	na
Chr01:29632678-29633054	7319	LTR Gypsy	na	1/1	1/1	na	na	na	na
Chr01:29724144-29724525	4339	LTR Copia	na	na	na	1/1	1/1	1/1	1/1	Potri.001G291900	magnesium transporter 4
Chr01:29728940-29729101	4680	LTR Gypsy	0/0	0/0	0/0	1/1	0/0	0/0	0/1	Potri.001G291900	magnesium transporter 4
Chr01:29778500-29778767	1850	Class II unknown	na	1/1	na	na	1/1	1/1	1/1
Chr01:29869784-29869887	9445	LTR Gypsy	0/0	0/1	1/1	na	na	na	na
Chr01:29874712-29874739	2533	TIR hAT	0/0	0/0	0/0	0/1	0/0	0/0	0/0	Potri.001G293600	DNA/RNA polymerases superfamily protein
Chr01:29886188-29886267	6185	LTR Gypsy	0/0	0/0	0/1	0/1	1/1	1/1	0/1	Potri.001G293800	voltage dependent anion channel 2
Chr01:29903245-29903287	2844	LTR Copia	0/0	na	0/0	1/1	1/1	1/1	1/1
Chr01:29928150-29928154	6405	LTR Gypsy	0/0	1/1	1/1	1/1	0/0	0/0	0/0	Potri.001G294400	vaculolar sorting receptor 3
Chr01:29965901-29966189	10812	LTR Gypsy	na	1/1	1/1	na	na	na	na
Chr01:30029904-30030158	1945	LTR Gypsy	na	1/1	1/1	0/0	0/0	0/0	0/0
Chr01:30074198-30074305	4618	LTR Copia	0/0	0/0	0/0	1/1	0/0	0/0	0/0
Chr01:30194481-30194497	9592	LTR Gypsy	0/0	1/1	1/1	0/0	1/1	0/1	1/1
Chr01:30227830-30228059	5516	LTR Copia	na	na	0/0	0/1	0/0	0/0	1/1
Chr01:30298820-30299069	3599	LTR Copia	na	na	0/0	1/1	1/1	1/1	1/1	Potri.001G298800
Chr01:30310297-30310594	5305	LTR Copia	na	1/1	1/1	1/1	1/1	1/1	1/1
Chr01:30317518-30317558	6297	LTR Copia	0/0	0/0	0/0	1/1	1/1	1/1	1/1
Chr01:30336807-30336812	11805	LTR Gypsy	0/0	0/1	1/1	na	na	na	na
Chr01:30337722-30337962	4831	LTR Copia	na	na	na	1/1	1/1	1/1	1/1
Chr01:30379024-30379028	7999	TIR CACTA	0/0	0/0	0/0	1/1	1/1	0/0	1/1
Chr01:30385801-30385806	3993	LTR Copia	0/0	1/1	1/1	0/0	0/0	0/0	0/0
Chr01:30389220-30389339	2517	LTR Gypsy	0/0	na	na	na	1/1	na	1/1
Chr01:30392139-30392141	9072	LTR Gypsy	0/0	na	0/0	0/0	1/1	0/0	0/1
Chr01:30420904-30421052	2405	LTR Gypsy	0/0	1/1	1/1	na	na	na	na
Chr01:30514063-30514270	11595	LTR Gypsy	na	na	na	na	na	1/1	0/0
Chr01:30611410-30611717	4437	LTR	na	0/0	na	1/1	0/1	1/1	1/1
Chr01:30703200-30703320	5442	LTR Gypsy	0/0	0/0	0/0	1/1	na	1/1	1/1	Potri.001G303700	UDP-glucosyl transferase 73B5
Chr01:30764216-30764455	12230	LTR Gypsy	na	1/1	0/0	0/0	0/0	0/0	0/0
Chr01:30770416-30770497	4246	LTR Gypsy	0/0	1/1	1/1	0/0	0/0	0/0	0/0
Chr01:30781430-30781675	1401	LTR	na	na	na	1/1	0/0	1/1	1/1
Chr01:30807376-30807678	4860	LTR Copia	na	na	0/0	na	1/1	na	na
Chr01:30887723-30887728	2501	LTR Gypsy	0/0	na	na	na	1/1	na	na
Chr01:30926011-30926026	4851	LTR Copia	0/0	0/0	0/0	0/0	0/1	0/1	0/1	Potri.001G306000	Leucine-rich repeat protein kinase family protein
Chr01:30982880-30982968	4064	LTR Copia	0/0	0/0	1/1	1/1	1/1	0/0	0/1	Potri.001G307000
Chr01:30984777-30984895	17651	LTR Gypsy	0/0	0/0	0/0	0/0	0/0	0/1	0/0	Potri.001G307100
Chr01:31011557-31011580	2271	LTR	0/0	1/1	1/1	na	na	0/0	0/0
Chr01:31021507-31021509	11669	LTR Copia	0/1	0/0	0/0	0/1	0/0	0/0	1/1	Potri.001G307300	disease resistance protein (TIR-NBS-LRR class), putative
Chr01:31025272-31025276	2163	LTR Copia	0/0	0/0	0/0	0/0	1/1	1/1	0/1
Chr01:31025908-31026092	2163	LTR Copia	0/0	0/0	0/1	na	na	na	na
Chr01:31027827-31027845	4948	LTR	0/0	0/0	1/1	na	na	na	na
Chr01:31074697-31074936	9828	LTR Gypsy	na	0/0	0/0	1/1	0/1	0/0	1/1
Chr01:31124582-31124773	1682	LTR Gypsy	na	1/1	1/1	0/0	na	na	0/0
Chr01:31152240-31152442	8206	LTR Gypsy	na	1/1	1/1	1/1	1/1	na	1/1
Chr01:31157774-31157978	3115	LTR Gypsy	na	na	0/0	1/1	1/1	na	1/1
Chr01:31177968-31178081	2703	LTR Copia	0/0	na	0/0	1/1	0/1	0/0	0/1
Chr01:31185452-31185456	4946	LTR Gypsy	0/0	na	na	1/1	na	1/1	na
Chr01:31200252-31200608	7023	LTR Gypsy	na	na	na	na	na	1/1	1/1
Chr01:31204326-31204622	6683	LTR Gypsy	na	na	0/1	0/1	1/1	0/1	1/1	Potri.001G308500
Chr01:31281872-31281994	1046	TIR hAT	0/0	na	na	na	1/1	1/1	na
Chr01:31312982-31313194	4981	LTR Copia	1/1	na	na	na	na	na	na
Chr01:31348568-31348730	1654	TIR CACTA	0/0	na	na	1/1	1/1	1/1	1/1
Chr01:31376486-31376687	1568	TIR CACTA	na	na	na	1/1	1/1	1/1	1/1
Chr01:31391451-31391659	4958	LTR Copia	na	na	0/0	0/0	0/0	0/1	0/0	Potri.001G310100
Chr01:31431044-31431058	4421	LTR Copia	0/0	0/0	0/0	0/0	0/0	0/1	0/0	Potri.001G310700	phytosulfokin receptor 1
Chr01:31447603-31447868	1742	TIR hAT	na	na	0/0	na	1/1	1/1	na
Chr01:31518676-31518740	11963	LTR Gypsy	0/0	na	0/1	1/1	1/1	1/1	1/1
Chr01:31519180-31519336	7638	LTR Gypsy	na	1/1	1/1	1/1	1/1	0/1	1/1
Chr01:31521095-31521200	13597	LTR Gypsy	0/0	1/1	1/1	1/1	1/1	1/1	1/1
Chr01:31525291-31525645	16587	LTR Gypsy	na	1/1	1/1	0/1	1/1	1/1	1/1
Chr01:31654731-31655047	1499	LTR Gypsy	na	1/1	1/1	0/0	0/0	0/0	0/0
Chr01:31802264-31802266	4860	LTR Copia	0/0	0/0	0/0	na	na	1/1	na	Potri.001G312500	UDP-glucosyl transferase 85A2
Chr01:31863243-31863558	2869	LTR Gypsy	na	1/1	1/1	na	na	na	0/0
Chr01:31891904-31891966	15747	LTR Gypsy	1/1	na	na	1/1	1/1	na	0/1
Chr01:31903136-31903310	2599	LTR Gypsy	0/0	na	na	1/1	na	na	0/1
Chr01:31909922-31910182	12311	LTR Copia	na	na	na	1/1	0/0	0/0	1/1
Chr01:31922397-31922424	4559	TIR CACTA	0/0	1/1	0/1	0/0	0/0	0/0	0/0
Chr01:31925335-31925673	2271	LTR	na	na	na	0/0	1/1	0/0	0/0
Chr01:31965441-31965788	2999	TIR hAT	na	na	na	1/1	1/1	1/1	1/1
Chr01:32015534-32015642	1850	Class II unknown	0/0	0/0	0/0	1/1	1/1	1/1	1/1	Potri.001G314300	26S proteasome regulatory complex, non-ATPase subcomplex, Rpn2/Psmd1 subunit
Chr01:32041408-32041534	4183	LTR Copia	0/0	0/0	0/0	1/1	1/1	1/1	0/1	Potri.001G314600	Pectin lyase-like superfamily protein
Chr01:32081726-32081739	4823	LTR Copia	1/1	na	na	na	na	na	na
Chr01:32105656-32105985	7231	LTR Copia	na	1/1	1/1	na	na	na	na
Chr01:32191692-32191720	11158	LTR Gypsy	1/1	0/1	1/1	1/1	1/1	1/1	na
Chr01:32194563-32194574	1123	LTR Copia	0/0	0/0	0/1	0/0	0/0	0/0	0/0	Potri.001G316500	Tetratricopeptide repeat (TPR)-like superfamily protein
Chr01:32204481-32204521	1406	Class II unknown	0/0	1/1	1/1	0/0	0/0	0/0	0/0	Potri.001G316800	O-fucosyltransferase family protein
Chr01:32217116-32217139	5553	LTR Copia	0/0	0/0	0/1	0/0	0/0	0/0	0/0
Chr01:32268735-32268741	1523	LTR Copia	0/0	na	na	na	na	1/1	na
Chr01:32280737-32280950	2889	na	na	1/1	0/0	0/0	na	0/0	na
Chr01:32282942-32283260	4421	LTR Copia	na	na	0/0	0/1	0/0	0/0	0/1	Potri.001G317800	Inorganic H pyrophosphatase family protein
Chr01:32324648-32324980	4656	LTR Copia	na	0/0	0/0	0/0	1/1	0/0	1/1	Potri.001G318500	phosphate transporter 1;5
Chr01:32327957-32328014	4525	LTR Copia	0/0	0/1	0/0	na	na	0/0	na
Chr01:32490445-32490594	3642	TIR hAT	0/0	na	na	0/0	1/1	1/1	0/1
Chr01:32502737-32502743	5249	LTR Copia	0/0	0/0	0/0	0/0	0/0	0/1	0/0	Potri.001G320300	DNA repair-recombination protein (RAD50)
Chr01:32580243-32580246	1850	Class II unknown	0/0	0/1	1/1	na	na	0/0	0/0
Chr01:32616845-32616849	8539	TIR CACTA	0/1	0/0	na	0/0	0/0	0/0	0/0
Chr01:32650610-32650828	4584	LTR Copia	na	na	na	1/1	1/1	1/1	1/1
Chr01:32717168-32717266	18439	Class II unknown	0/0	0/0	na	1/1	na	na	1/1
Chr01:32735665-32735669	6691	LTR Copia	0/0	0/0	0/0	0/0	0/1	0/0	0/0	Potri.001G323300	GRAM domain family protein
Chr01:32777170-32777526	5067	LTR Copia	na	1/1	0/0	0/0	na	0/0	0/0	Potri.001G323600	Endosomal targeting BRO1-like domain-containing protein
Chr01:32807677-32807714	3664	LTR Copia	0/0	0/0	0/0	0/0	0/0	0/0	0/1	Potri.001G324000	Esterase/lipase/thioesterase family protein
Chr01:32850096-32850378	1395	TIR CACTA	na	na	na	0/1	1/1	na	0/1
Chr01:32903138-32903235	1022	TIR PIF/Harbinger	0/0	0/0	0/0	0/0	0/1	0/0	0/0
Chr01:32908251-32908336	1323	Class II unknown	0/0	1/1	1/1	na	na	0/0	0/0
Chr01:32943207-32943446	6685	LTR Gypsy	na	na	0/0	1/1	1/1	1/1	0/1
Chr01:32953629-32953652	9625	LTR Gypsy	0/0	0/0	0/0	na	na	1/1	0/0
Chr01:33179062-33179273	19537	LTR Gypsy	na	1/1	na	na	na	1/1	0/1
Chr01:33179693-33179802	13597	LTR Gypsy	1/1	1/1	1/1	1/1	1/1	1/1	1/1
Chr01:33188936-33189010	2041	TIR hAT	0/0	na	na	1/1	1/1	1/1	1/1
Chr01:33302927-33302930	1134	Class II unknown	0/1	na	na	na	na	na	na
Chr01:33507831-33507835	4751	LTR Copia	0/0	1/1	1/1	na	na	na	na
Chr01:33556037-33556117	7681	LTR Gypsy	0/0	1/1	1/1	1/1	na	1/1	na	Potri.001G332000	Small nuclear ribonucleoprotein family protein
Chr01:33577883-33577919	13598	LTR Gypsy	0/0	0/0	0/0	na	na	0/1	0/1
Chr01:33669187-33669192	7756	LTR Gypsy	0/0	0/0	0/1	0/0	0/0	0/0	0/0	Potri.001G333400	gamma-glutamyl transpeptidase 1
Chr01:33715936-33716037	1945	LTR Gypsy	0/0	na	1/1	na	na	na	0/0
Chr01:33779803-33779805	17651	LTR Gypsy	0/0	0/0	0/0	0/1	0/0	0/0	1/1	Potri.001G334600	DSS1 homolog on chromosome V
Chr01:33809899-33810053	4817	LTR Copia	0/0	1/1	1/1	0/1	0/1	0/1	0/1
Chr01:33925065-33925215	10674	LTR Gypsy	0/0	na	na	0/0	na	1/1	0/0
Chr01:33929513-33929777	11739	LTR Gypsy	na	na	na	1/1	1/1	1/1	1/1
Chr01:34023143-34023147	4680	LTR Gypsy	0/0	0/0	0/0	na	1/1	0/0	0/0	Potri.001G336800	zinc finger (C3HC4-type RING finger) family protein
Chr01:34113146-34113161	4535	LTR Copia	0/0	0/0	0/0	0/1	0/0	0/0	1/1	Potri.001G337700
Chr01:34139428-34139676	5130	LTR Gypsy	na	1/1	1/1	na	na	na	na
Chr01:34144826-34144840	1012	Class II unknown	0/1	na	na	0/0	0/0	0/0	0/0
Chr01:34150695-34151052	1639	LTR Gypsy	na	1/1	1/1	na	na	na	na
Chr01:34196674-34196899	4493	LTR Copia	na	0/0	0/0	0/1	0/0	0/0	1/1
Chr01:34321704-34321806	5565	TIR CACTA	0/0	1/1	1/1	0/0	0/0	0/0	0/0	Potri.001G339600	minichromosome maintenance (MCM2/3/5) family protein
Chr01:34368024-34368107	13773	LTR Gypsy	1/1	1/1	1/1	1/1	1/1	1/1	0/1
Chr01:34377902-34377924	14088	LTR Gypsy	1/1	na	0/1	na	na	na	na
Chr01:34384021-34384162	16170	LTR Gypsy	0/0	1/1	1/1	na	na	1/1	na
Chr01:34385092-34385406	2832	LTR Gypsy	na	1/1	1/1	1/1	1/1	na	1/1
Chr01:34411454-34411660	11437	LTR Gypsy	na	na	na	0/1	na	0/1	0/1
Chr01:34414196-34414200	11703	LTR Gypsy	0/1	na	na	na	na	na	na
Chr01:34420195-34420199	8879	TIR CACTA	0/1	na	na	na	na	na	na
Chr01:34522198-34522591	10812	LTR Gypsy	na	1/1	na	1/1	1/1	1/1	na
Chr01:34526756-34526919	4860	LTR Copia	0/0	0/0	0/0	na	1/1	na	0/1
Chr01:34614172-34614378	8637	LTR Gypsy	na	0/1	0/1	1/1	1/1	1/1	0/1
Chr01:34651610-34651979	1426	TIR CACTA	na	1/1	1/1	na	na	na	na
Chr01:34738454-34738487	11437	LTR Gypsy	1/1	0/1	na	0/1	na	0/1	1/1
Chr01:34739071-34739161	4862	LTR Gypsy	0/0	1/1	1/1	1/1	1/1	na	1/1
Chr01:34796670-34796797	1805	Helitron	0/0	na	na	1/1	1/1	1/1	1/1	Potri.001G342800	Oxidoreductase, zinc-binding dehydrogenase family protein
Chr01:34992064-34992385	1214	LTR Gypsy	na	1/1	1/1	na	na	na	na
Chr01:35100744-35100749	5249	LTR Copia	0/0	0/0	0/0	0/0	0/0	0/1	0/0	Potri.001G345500	mitogen-activated protein kinase kinase 3
Chr01:35130084-35130303	1850	Class II unknown	na	na	na	1/1	1/1	1/1	1/1
Chr01:35170830-35170849	1662	Helitron	0/0	0/0	0/0	0/0	na	0/0	0/1
Chr01:35187534-35187537	1592	Class II unknown	0/0	0/0	0/0	1/1	1/1	1/1	1/1	Potri.001G346000	ARM repeat superfamily protein
Chr01:35205334-35205663	9072	LTR Gypsy	na	na	na	na	na	na	1/1
Chr01:35224276-35224280	3906	LTR Copia	0/0	0/0	0/0	1/1	0/0	1/1	0/1	Potri.001G346400	Tetratricopeptide repeat (TPR)-like superfamily protein
Chr01:35231076-35231183	3115	LTR Gypsy	0/0	0/0	0/0	0/0	na	0/0	0/1
Chr01:35240241-35240443	13598	LTR Gypsy	na	na	na	na	na	na	0/1
Chr01:35414309-35414690	6700	Class II unknown	na	na	1/1	na	na	na	na
Chr01:35433548-35433559	1850	Class II unknown	0/0	0/0	0/0	1/1	1/1	0/0	1/1	Potri.001G348500	Protein of unknown function (DUF1421)
Chr01:35555151-35555355	5056	LTR Gypsy	na	na	na	1/1	na	1/1	1/1
Chr01:35555760-35555824	4833	Class II unknown	0/0	na	0/0	1/1	1/1	1/1	1/1
Chr01:35564139-35564477	11477	LTR Gypsy	na	1/1	1/1	0/1	na	na	na
Chr01:35745389-35745603	1022	TIR PIF/Harbinger	na	0/0	0/0	0/0	0/0	0/1	0/1	Potri.001G350700	transferases;sulfuric ester hydrolases;catalytics;transferases
Chr01:35814957-35815130	1354	LTR Gypsy	na	na	1/1	0/0	0/0	0/0	0/0
Chr01:35827942-35827953	9362	LTR Gypsy	0/0	1/1	1/1	na	na	na	na
Chr01:35829158-35829550	8948	LTR Gypsy	na	na	na	1/1	1/1	1/1	1/1
Chr01:35916263-35916286	20924	na	0/1	na	na	na	na	na	na
Chr01:35928474-35928738	17651	LTR Gypsy	na	0/0	na	na	1/1	na	na
Chr01:35934986-35935018	13391	LTR Gypsy	0/0	na	na	1/1	na	1/1	na
Chr01:35935730-35935934	17787	LTR Gypsy	na	1/1	1/1	na	na	1/1	1/1
Chr01:35966179-35966509	11703	LTR Gypsy	na	na	na	na	na	1/1	na
Chr01:36076686-36077015	9299	LTR Gypsy	na	na	na	1/1	0/1	na	0/0
Chr01:36114432-36114445	1406	Helitron	0/0	0/0	na	1/1	1/1	1/1	1/1
Chr01:36203918-36203949	4690	LTR Copia	0/0	0/0	0/0	0/0	0/1	0/0	0/0	Potri.001G354500	AWPM-19-like family protein
Chr01:36214312-36214598	2402	LTR Gypsy	na	na	na	1/1	1/1	1/1	1/1
Chr01:36251976-36252027	1116	Class II unknown	0/1	na	na	na	na	na	na
Chr01:36264728-36264968	9072	LTR Gypsy	na	na	na	1/1	na	1/1	0/1
Chr01:36266215-36266565	9299	LTR Gypsy	na	na	na	na	1/1	na	0/1
Chr01:36350523-36350566	18772	LTR Gypsy	0/0	0/1	0/1	na	na	na	1/1
Chr01:36489618-36489839	1807	LTR Gypsy	na	1/1	1/1	na	1/1	na	na
Chr01:36495976-36496132	1807	LTR Gypsy	na	0/1	0/1	1/1	na	na	na
Chr01:36668180-36668348	4572	LTR Copia	0/0	0/0	0/0	0/0	0/0	0/0	0/1	Potri.001G357700	Outer arm dynein light chain 1 protein
Chr01:36693355-36693421	8084	LTR Gypsy	0/0	0/0	0/0	na	0/0	0/0	1/1
Chr01:36721502-36721654	1623	LTR Gypsy	0/0	na	na	na	1/1	1/1	na
Chr01:36884018-36884140	1575	LTR	0/0	0/0	0/0	1/1	1/1	1/1	1/1
Chr01:36920111-36920256	2501	LTR Gypsy	0/0	0/0	0/0	na	1/1	0/0	0/0
Chr01:37019099-37019307	3115	LTR Gypsy	na	1/1	1/1	0/0	na	na	0/0
Chr01:37074866-37075116	2271	LTR	na	na	na	na	1/1	na	0/0
Chr01:37082624-37082856	9858	LTR Gypsy	na	0/0	na	1/1	na	0/1	1/1
Chr01:37086866-37086926	9072	LTR Gypsy	0/0	na	na	0/0	1/1	0/0	0/0
Chr01:37111884-37111890	6834	LTR Gypsy	0/0	1/1	1/1	0/0	0/0	0/0	0/0
Chr01:37138990-37138994	12799	LTR Gypsy	0/0	na	na	1/1	1/1	0/1	0/1
Chr01:37141874-37141958	16068	LTR Gypsy	0/0	0/0	0/0	1/1	1/1	1/1	1/1
Chr01:37144801-37144804	1601	LTR Gypsy	0/0	0/0	0/0	1/1	1/1	1/1	1/1
Chr01:37146800-37146981	2575	LTR Gypsy	0/0	1/1	1/1	0/0	0/0	0/0	0/0
Chr01:37183126-37183152	8721	LTR Gypsy	0/0	0/1	1/1	na	na	1/1	1/1
Chr01:37184045-37184133	11158	LTR Gypsy	1/1	0/1	0/1	1/1	1/1	1/1	1/1
Chr01:37199245-37199435	11266	LTR Gypsy	0/0	0/1	0/1	1/1	1/1	1/1	1/1
Chr01:37199944-37199946	9766	LTR Gypsy	0/0	1/1	1/1	1/1	na	1/1	1/1
Chr01:37234360-37234380	8583	LTR Gypsy	0/0	1/1	1/1	0/0	0/0	0/0	0/0
Chr01:37244048-37244194	4623	TIR hAT	0/0	0/0	0/0	1/1	1/1	1/1	1/1
Chr01:37250599-37250607	1354	LTR Gypsy	0/0	1/1	1/1	na	na	na	na
Chr01:37293220-37293348	5257	LTR Gypsy	0/0	na	na	1/1	1/1	1/1	1/1
Chr01:37341145-37341512	1652	LTR Gypsy	na	na	na	na	na	1/1	1/1
Chr01:37346716-37346806	14071	LTR Gypsy	0/0	0/1	0/0	na	na	na	0/0
Chr01:37376488-37376848	4885	LTR Gypsy	na	1/1	1/1	0/1	na	na	0/1
Chr01:37380276-37380284	9630	LTR Gypsy	0/1	0/0	0/0	na	na	na	na
Chr01:37386545-37386581	3344	LTR Gypsy	0/0	0/0	0/0	1/1	1/1	na	1/1
Chr01:37511838-37512103	3619	LTR Gypsy	na	na	na	na	0/1	0/0	0/1
Chr01:37514722-37515117	4701	LTR Gypsy	na	na	na	na	1/1	na	1/1
Chr01:37614357-37614492	2832	LTR Gypsy	0/0	0/1	na	1/1	na	1/1	0/1
Chr01:37658934-37659145	14738	LTR Gypsy	na	na	na	na	na	1/1	na
Chr01:37785586-37785660	3633	LTR Gypsy	0/0	na	na	1/1	1/1	1/1	1/1
Chr01:37844714-37844727	18772	LTR Gypsy	0/0	1/1	1/1	na	1/1	1/1	na
Chr01:37884981-37885149	6927	LTR Gypsy	0/0	na	0/0	1/1	1/1	1/1	1/1	Potri.001G365900
Chr01:37976338-37976637	1401	LTR	na	na	na	1/1	1/1	1/1	na
Chr01:37999725-37999939	4967	Class II unknown	na	1/1	1/1	na	na	0/0	0/0
Chr01:38000769-38000770	4696	LTR Copia	0/0	0/0	0/0	1/1	1/1	1/1	1/1	Potri.001G367300
Chr01:38036230-38036232	1977	Class II unknown	0/0	0/0	0/0	1/1	1/1	0/1	1/1
Chr01:38091768-38092080	1764	Helitron	na	na	na	1/1	1/1	1/1	1/1
Chr01:38092747-38092998	12018	LTR Gypsy	na	na	na	0/1	1/1	1/1	0/1
Chr01:38107938-38108168	4561	TIR CACTA	na	1/1	1/1	na	na	0/0	0/0
Chr01:38126531-38126571	5249	LTR Copia	0/0	0/0	0/0	0/0	0/0	0/0	0/1	Potri.001G368100	sirtuin 1
Chr01:38167000-38167051	4727	LTR Copia	0/0	0/0	1/1	1/1	1/1	1/1	1/1
Chr01:38412994-38413167	1262	TIR hAT	na	na	na	0/1	0/1	1/1	1/1	Potri.001G370100	oligopeptide transporter 5
Chr01:38445124-38445237	1982	Helitron	0/0	1/1	1/1	na	na	0/0	na
Chr01:38495943-38496258	1850	Class II unknown	na	na	na	1/1	1/1	1/1	1/1
Chr01:38497407-38497672	2386	LTR Gypsy	na	na	na	na	1/1	na	1/1
Chr01:38566276-38566479	9894	LTR Gypsy	na	na	na	1/1	1/1	1/1	0/1
Chr01:38631139-38631338	7909	LTR Gypsy	na	na	0/0	1/1	1/1	1/1	1/1
Chr01:38681268-38681273	1164	TIR hAT	0/0	0/0	0/0	0/0	1/1	0/0	0/0	Potri.001G372600	D111/G-patch domain-containing protein
Chr01:38727608-38727624	4663	LTR Copia	0/0	0/1	1/1	na	na	na	na
Chr01:38733564-38733739	5339	TIR PIF/Harbinger	0/0	na	na	na	na	0/0	0/1
Chr01:38793572-38793824	1216	TIR hAT	na	0/0	na	1/1	1/1	1/1	1/1
Chr01:38816023-38816242	7867	LTR Gypsy	na	na	na	0/0	0/0	0/0	0/1	Potri.001G373600
Chr01:38845558-38845878	9568	LTR Gypsy	na	0/0	na	0/0	na	0/1	0/0
Chr01:38919070-38919394	11703	LTR Gypsy	na	na	1/1	na	na	na	na
Chr01:38932841-38932899	2188	LTR	0/0	1/1	0/1	0/0	0/0	0/0	0/0
Chr01:38939473-38939590	4973	LTR Copia	0/0	na	na	1/1	1/1	0/1	0/1	Potri.001G374800	glutamate receptor 2.7
Chr01:38969592-38969868	11703	LTR Gypsy	na	na	na	0/1	1/1	1/1	1/1
Chr01:38969880-38970162	8323	LTR Gypsy	na	na	na	1/1	1/1	1/1	1/1
Chr01:38986115-38986122	2117	LTR	0/0	0/0	0/0	0/0	0/0	0/1	0/0	Potri.001G375200	glutamate receptor 2.7
Chr01:38987733-38987933	2698	LTR Gypsy	na	0/0	na	0/0	0/0	0/1	0/0
Chr01:38992020-38992221	2188	LTR Gypsy	na	na	na	na	na	1/1	1/1
Chr01:38993890-38994199	1672	LTR Gypsy	na	1/1	1/1	na	na	na	na
Chr01:39030584-39030771	6144	LINE L1	0/0	na	na	1/1	1/1	1/1	1/1
Chr01:39063426-39063635	2509	LTR Gypsy	na	na	1/1	na	na	na	na
Chr01:39118403-39118768	1445	Class II unknown	na	na	na	na	na	na	1/1	Potri.001G375900	P-loop containing nucleoside triphosphate hydrolases superfamily protein
Chr01:39135785-39136078	2800	LTR Gypsy	na	na	na	0/1	na	1/1	0/1
Chr01:39182796-39182802	4375	LTR Copia	0/0	na	0/0	0/0	1/1	0/0	0/1
Chr01:39245169-39245179	5249	LTR Copia	0/0	0/0	0/0	0/0	0/0	0/0	0/1	Potri.001G376600	isopentenyltransferase 9
Chr01:39407141-39407517	10176	LTR Gypsy	na	1/1	1/1	na	na	na	na
Chr01:39407918-39408065	6075	LTR Gypsy	0/0	0/0	0/0	1/1	1/1	1/1	1/1
Chr01:39464283-39464346	1523	LTR Copia	0/1	na	na	na	na	na	na
Chr01:39489995-39490099	7333	LTR Copia	0/0	1/1	1/1	na	0/0	0/0	na
Chr01:39492771-39493065	2234	LTR Gypsy	na	1/1	0/1	0/0	0/0	0/0	0/0	Potri.001G378500	cationic amino acid transporter 8
Chr01:39533825-39533834	2599	LTR Gypsy	0/1	na	na	na	na	na	0/0
Chr01:39589155-39589407	12994	LTR Gypsy	na	0/1	0/1	0/1	1/1	1/1	0/1
Chr01:39592792-39593110	10685	LTR Gypsy	na	na	0/0	na	na	1/1	0/0
Chr01:39602988-39603207	2244	LTR Gypsy	na	na	na	0/0	1/1	1/1	0/1
Chr01:39616393-39616551	10417	LTR Gypsy	0/0	0/0	0/1	na	na	na	0/0
Chr01:39617597-39617851	1214	LTR Gypsy	na	1/1	na	na	na	na	0/0
Chr01:39620598-39620627	10251	LTR Gypsy	0/0	0/0	0/0	1/1	1/1	0/0	1/1
Chr01:39624448-39624662	13152	LTR Gypsy	na	na	0/0	0/0	1/1	0/0	0/0
Chr01:39679336-39679439	4868	LTR Copia	0/0	0/0	0/0	1/1	0/0	0/0	0/1
Chr01:39706061-39706176	8480	LTR Gypsy	na	na	na	1/1	1/1	na	1/1
Chr01:39728706-39729001	1056	TIR hAT	na	0/0	0/0	1/1	1/1	1/1	1/1	Potri.001G381300	MAP kinase 19
Chr01:39838854-39838885	4499	LTR Copia	0/0	0/0	0/0	0/1	1/1	0/0	0/1
Chr01:39889449-39889668	6977	LTR Gypsy	na	na	na	1/1	1/1	1/1	1/1
Chr01:39922176-39922188	5108	LTR Copia	0/0	1/1	0/1	0/0	0/0	0/0	0/0	Potri.001G383600	trehalose-6-phosphate synthase
Chr01:39970507-39970752	2473	Helitron	na	na	na	na	1/1	1/1	1/1
Chr01:40000155-40000225	6091	LTR Copia	0/1	na	na	na	na	na	0/1
Chr01:40043468-40043664	8568	TIR CACTA	na	na	na	1/1	1/1	na	1/1
Chr01:40076132-40076235	14436	LTR Gypsy	1/1	na	na	na	na	na	na
Chr01:40078633-40078690	13152	LTR Gypsy	0/1	na	na	na	na	na	na
Chr01:40079479-40079877	9251	LTR Gypsy	na	na	1/1	1/1	1/1	1/1	1/1
Chr01:40110019-40110352	4671	LTR Copia	na	0/1	1/1	na	na	na	na	Potri.001G385700
Chr01:40126982-40127007	9011	TIR CACTA	0/0	na	na	1/1	1/1	1/1	1/1	Potri.001G385800	Leucine-rich repeat protein kinase family protein
Chr01:40153285-40153630	2553	na	na	na	na	na	1/1	na	1/1
Chr01:40157222-40157329	8826	LTR Gypsy	0/0	na	na	na	1/1	na	1/1
Chr01:40233063-40233371	2206	LTR Gypsy	na	0/1	0/1	na	1/1	1/1	0/1
Chr01:40256566-40256909	5212	LTR Copia	na	0/1	0/1	0/0	0/0	0/0	0/0
Chr01:40268954-40268987	1548	LTR	0/0	0/0	0/1	0/0	0/0	0/0	0/0
Chr01:40354999-40355039	1146	TIR hAT	0/0	1/1	1/1	0/0	0/0	0/0	0/0
Chr01:40392188-40392405	1520	TIR CACTA	na	1/1	1/1	na	na	na	0/0
Chr01:40403502-40403510	1884	LTR Gypsy	0/0	0/0	na	na	na	1/1	1/1
Chr01:40429157-40429362	1623	LTR Gypsy	na	na	na	0/0	0/0	0/1	1/1
Chr01:40435073-40435075	8698	TIR CACTA	0/0	1/1	1/1	na	na	na	na
Chr01:40456397-40456537	16170	LTR Gypsy	0/0	na	0/1	0/1	0/1	0/1	1/1
Chr01:40460191-40460358	9483	LTR Gypsy	1/1	na	na	1/1	1/1	na	na
Chr01:40478232-40478459	4404	LTR Gypsy	na	na	na	1/1	1/1	0/1	0/1
Chr01:40480891-40481133	6313	LTR Gypsy	na	0/1	1/1	1/1	1/1	1/1	0/1
Chr01:40491470-40491600	10550	TIR CACTA	0/0	na	na	1/1	1/1	1/1	1/1
Chr01:40500902-40500933	8084	LTR Gypsy	0/0	na	na	0/1	0/1	0/0	1/1
Chr01:40691496-40691891	4751	LTR Copia	na	na	na	1/1	1/1	1/1	1/1
Chr01:40693046-40693220	5318	LTR Copia	0/0	na	na	0/0	0/0	0/0	0/1
Chr01:40695774-40695847	5913	LTR Gypsy	0/0	na	na	1/1	1/1	0/0	1/1
Chr01:40697120-40697148	2689	LTR Gypsy	0/0	1/1	1/1	0/1	0/0	0/1	1/1
Chr01:40700770-40700930	1165	LTR Gypsy	0/0	0/1	na	1/1	1/1	1/1	1/1
Chr01:40708417-40708463	11948	LTR Gypsy	1/1	na	na	0/0	0/0	0/0	na
Chr01:40717317-40717348	1223	rRNA	0/0	1/1	1/1	1/1	1/1	1/1	1/1
Chr01:40724813-40724906	16587	LTR Gypsy	0/1	1/1	0/1	0/1	0/1	0/1	0/1
Chr01:40728273-40728297	4753	LTR Copia	0/0	na	na	0/0	1/1	0/0	0/0
Chr01:40739620-40739622	8480	LTR Gypsy	0/0	na	na	na	na	1/1	1/1
Chr01:40767585-40767666	5552	LTR Copia	0/0	0/1	0/0	0/0	0/0	0/0	0/0	Potri.001G389300	anaphase promoting complex 6
Chr01:40784128-40784234	4004	LTR Copia	0/0	1/1	1/1	na	na	na	na	Potri.001G389700	anaphase promoting complex 6
Chr01:40794711-40794847	3896	LTR Copia	0/0	na	0/0	1/1	0/0	1/1	1/1
Chr01:40807063-40807422	4284	LTR Copia	na	na	0/0	1/1	1/1	1/1	1/1
Chr01:40808916-40809155	4696	LINE L1	na	1/1	1/1	na	na	na	na
Chr01:40810310-40810379	4310	LTR Copia	0/0	1/1	1/1	na	na	na	na
Chr01:40885004-40885009	5572	LTR Copia	0/0	0/0	0/0	1/1	0/1	1/1	1/1
Chr01:40912727-40912733	2188	LTR	0/0	na	na	na	1/1	0/0	0/0
Chr01:40938738-40938782	3449	Class II unknown	0/0	0/1	0/1	1/1	1/1	1/1	1/1	Potri.001G391100	Oxidoreductase, zinc-binding dehydrogenase family protein
Chr01:40939033-40939265	3694	LTR Copia	na	1/1	1/1	1/1	0/0	0/0	0/0	Potri.001G391100	Oxidoreductase, zinc-binding dehydrogenase family protein
Chr01:40943259-40943314	6203	LINE L1	0/0	na	na	1/1	1/1	1/1	1/1
Chr01:40953074-40953079	1672	LTR Gypsy	0/1	na	na	na	na	na	na
Chr01:41012748-41012902	1434	TIR hAT	0/0	na	0/0	1/1	na	1/1	1/1
Chr01:41099320-41099330	1221	na	0/0	1/1	na	na	na	na	na
Chr01:41102975-41103297	2738	LTR Gypsy	na	na	na	1/1	na	1/1	1/1
Chr01:41146757-41147098	5249	LTR Copia	na	0/0	0/0	na	na	na	1/1	Potri.001G392700	Galactosyltransferase family protein
Chr01:41196724-41197018	5838	LTR Gypsy	na	0/1	0/1	0/1	na	na	0/0
Chr01:41209434-41209457	1285	TIR hAT	0/0	na	na	1/1	na	1/1	0/1
Chr01:41235900-41236162	2265	LTR Gypsy	na	1/1	1/1	na	na	na	na
Chr01:41315516-41315638	8263	LTR Gypsy	0/0	na	na	1/1	na	1/1	1/1
Chr01:41401932-41402113	10464	LTR Gypsy	na	0/0	0/0	1/1	1/1	1/1	1/1
Chr01:41405450-41405682	8568	TIR CACTA	na	na	1/1	na	na	na	na
Chr01:41418182-41418329	5296	LTR Copia	0/0	1/1	1/1	na	na	na	na
Chr01:41420566-41420897	10812	LTR Gypsy	na	0/1	1/1	1/1	1/1	1/1	1/1
Chr01:41428535-41428569	1118	TIR hAT	1/1	na	na	na	na	na	0/0
Chr01:41439348-41439516	3912	LTR Gypsy	0/0	0/0	0/0	1/1	1/1	1/1	1/1
Chr01:41450055-41450396	9299	LTR Gypsy	na	na	na	1/1	na	na	na
Chr01:41471366-41471376	11158	LTR Gypsy	0/0	0/1	1/1	1/1	1/1	0/1	1/1
Chr01:41473286-41473382	16587	LTR Gypsy	1/1	1/1	1/1	1/1	1/1	1/1	na
Chr01:41475108-41475169	15747	LTR Gypsy	0/0	na	0/1	0/1	0/1	1/1	1/1
Chr01:41559632-41559744	1508	LTR Gypsy	0/0	1/1	1/1	na	na	na	na
Chr01:41560762-41560937	11077	LTR Gypsy	na	1/1	1/1	na	na	na	na
Chr01:41574745-41574940	19904	LTR Gypsy	na	0/1	0/1	0/1	1/1	0/1	1/1
Chr01:41575133-41575208	10385	LTR Gypsy	1/1	0/1	1/1	0/1	1/1	1/1	na
Chr01:41593853-41593899	9527	LTR Gypsy	0/0	na	na	1/1	1/1	1/1	1/1
Chr01:41596611-41596685	1952	LTR Gypsy	0/0	1/1	1/1	0/0	0/0	0/0	0/0
Chr01:41613024-41613343	10536	LTR Gypsy	na	na	na	na	1/1	na	0/1
Chr01:41616100-41616182	11168	LTR Copia	0/0	1/1	1/1	0/1	0/0	0/0	1/1	Potri.001G395800
Chr01:41636198-41636317	1875	LTR Gypsy	0/0	na	0/1	na	na	na	na
Chr01:41659580-41659736	10385	LTR Gypsy	1/1	1/1	1/1	na	1/1	na	na
Chr01:41661517-41661804	2690	LTR Gypsy	na	na	na	na	1/1	1/1	1/1	Potri.001G396000
Chr01:41669844-41669853	3701	LTR Gypsy	0/0	0/1	1/1	na	na	na	na
Chr01:41773194-41773441	10972	LTR Gypsy	na	0/0	0/0	0/1	0/0	0/0	0/1
Chr01:41786718-41786722	3174	LTR Copia	0/0	0/0	0/0	na	na	na	1/1	Potri.001G397000
Chr01:41820499-41820503	4042	LTR Copia	0/0	0/0	0/0	0/0	0/1	1/1	0/0	Potri.001G397300	F-box family protein
Chr01:41916030-41916382	8834	TIR CACTA	na	1/1	1/1	na	na	na	na
Chr01:41980280-41980615	1118	TIR hAT	na	1/1	na	na	na	na	na	Potri.001G398900	embryo defective 2737
Chr01:41988622-41988797	11948	LTR Gypsy	0/0	na	na	1/1	na	0/0	0/1	Potri.001G398900	embryo defective 2737
Chr01:42059334-42059729	9143	LTR Gypsy	na	na	na	1/1	na	na	na
Chr01:42075053-42075113	4864	LTR Copia	0/0	0/0	0/0	1/1	1/1	0/0	0/1
Chr01:42137958-42138042	1445	Class II unknown	0/0	0/0	0/0	1/1	0/1	1/1	1/1	Potri.001G399700	Protein kinase superfamily protein
Chr01:42208326-42208521	3248	LTR Gypsy	na	na	na	na	na	0/0	1/1
Chr01:42208917-42209253	11703	LTR Gypsy	na	1/1	1/1	na	na	na	na
Chr01:42225177-42225492	9299	LTR Gypsy	na	na	na	1/1	na	1/1	na
Chr01:42231146-42231344	2862	LTR Gypsy	0/0	1/1	1/1	na	na	na	na	Potri.001G400700
Chr01:42231785-42231936	9299	LTR Gypsy	0/0	na	na	na	na	1/1	0/0
Chr01:42259419-42259779	3917	LTR Copia	na	1/1	na	0/0	0/0	na	0/0
Chr01:42261515-42261877	13735	na	na	0/1	0/1	0/0	0/1	na	0/0	Potri.001G401100	laccase 17
Chr01:42335952-42335999	2713	LTR Copia	0/0	na	na	1/1	1/1	1/1	1/1
Chr01:42341956-42342228	4667	LTR Gypsy	na	na	na	1/1	1/1	1/1	1/1
Chr01:42570732-42571002	8568	TIR CACTA	na	na	1/1	na	na	na	na
Chr01:42579259-42579566	2863	LTR Gypsy	na	na	na	na	na	na	0/1
Chr01:42620626-42620632	16068	LTR Gypsy	0/0	0/0	0/0	0/1	0/1	0/1	0/1	Potri.001G404800	LRR and NB-ARC domains-containing disease resistance protein
Chr01:42635871-42636102	8556	TIR CACTA	na	1/1	1/1	na	na	na	na
Chr01:42654551-42654563	10689	LTR Gypsy	0/0	na	na	1/1	0/1	0/1	1/1
Chr01:42655008-42655166	10689	LTR Gypsy	0/0	0/1	0/1	1/1	0/1	0/1	0/1
Chr01:42656805-42657032	5332	LTR Gypsy	na	0/1	1/1	0/1	1/1	0/1	0/1
Chr01:42657947-42658213	10536	LTR Gypsy	na	0/0	0/0	na	1/1	na	na
Chr01:42661227-42661482	9296	LTR Gypsy	na	na	na	na	0/0	1/1	0/1
Chr01:42762464-42762612	4953	LTR Copia	0/0	0/0	1/1	0/0	na	0/0	0/0
Chr01:42811136-42811311	1227	LTR Copia	na	na	na	na	na	1/1	1/1
Chr01:42901964-42902090	4692	LTR Copia	0/0	0/0	0/0	1/1	1/1	1/1	1/1
Chr01:43019863-43019866	13773	LTR Gypsy	0/0	1/1	1/1	1/1	na	1/1	1/1
Chr01:43047034-43047202	2146	LTR Gypsy	0/0	na	na	1/1	1/1	1/1	1/1
Chr01:43063443-43063752	5684	na	na	1/1	na	na	na	na	0/0	Potri.001G408000	Protein of unknown function (DUF1223)
Chr01:43119814-43120004	3344	LTR Gypsy	na	na	na	0/0	1/1	0/0	0/0
Chr01:43137120-43137281	4600	LTR Copia	0/0	na	na	1/1	1/1	1/1	1/1
Chr01:43146283-43146587	4606	LTR	na	na	na	0/0	na	na	1/1
Chr01:43176194-43176353	4813	TIR hAT	0/0	na	na	1/1	1/1	1/1	1/1
Chr01:43242080-43242186	5249	LTR Copia	0/0	na	na	0/0	1/1	1/1	0/0
Chr01:43349696-43350030	15267	LTR Copia	na	0/0	0/0	1/1	na	na	1/1	Potri.001G410000	mRNA capping enzyme family protein
Chr01:43438720-43438901	2686	LTR Gypsy	0/0	1/1	1/1	na	na	na	na
Chr01:43439553-43439797	1214	LTR Gypsy	na	na	0/1	na	na	na	na
Chr01:43496637-43497006	13399	LTR Gypsy	na	0/1	1/1	1/1	0/1	1/1	1/1
Chr01:43497963-43498105	12526	LTR Gypsy	0/0	1/1	1/1	na	0/0	0/0	1/1
Chr01:43506889-43507155	9786	LTR Gypsy	na	1/1	0/0	na	na	0/0	na
Chr01:43511359-43511580	13391	LTR Gypsy	na	1/1	1/1	1/1	1/1	1/1	na
Chr01:43511949-43512314	19537	LTR Gypsy	na	na	na	na	1/1	na	0/1
Chr01:43512229-43512595	11158	LTR Gypsy	na	1/1	na	1/1	1/1	1/1	0/1
Chr01:43514775-43514880	17226	LTR Gypsy	0/1	0/0	0/0	0/0	0/0	0/0	0/0
Chr01:43516452-43516540	4308	LTR Copia	0/0	0/1	0/1	0/0	0/0	0/0	0/0	Potri.001G410800	S-locus lectin protein kinase family protein
Chr01:43519878-43520016	5371	LTR Gypsy	0/0	na	na	na	1/1	1/1	na
Chr01:43522558-43522695	12230	LTR Gypsy	0/0	0/1	0/0	na	0/0	0/0	na
Chr01:43522937-43523034	3855	LTR Gypsy	0/0	0/1	0/1	na	0/0	0/0	0/0
Chr01:43524410-43524804	9942	LTR Gypsy	na	0/1	0/1	1/1	0/0	na	na
Chr01:43550390-43550491	12884	LTR Gypsy	0/0	1/1	1/1	na	1/1	1/1	1/1
Chr01:43564988-43565075	5241	LTR Copia	0/0	1/1	na	0/0	0/0	0/0	0/0
Chr01:43568848-43568910	5674	LTR Gypsy	0/0	0/0	0/0	1/1	0/1	1/1	0/1
Chr01:43570880-43571045	9671	LTR Gypsy	0/0	na	0/0	1/1	1/1	1/1	1/1
Chr01:43613296-43613468	1686	Helitron	0/0	na	na	1/1	1/1	1/1	1/1
Chr01:43614447-43614669	4421	LTR Copia	na	0/0	na	0/0	0/0	0/1	0/0
Chr01:43615920-43615957	2024	LTR Gypsy	0/0	na	na	na	na	1/1	0/0
Chr01:43622293-43622602	1850	Class II unknown	1/1	0/0	na	1/1	1/1	1/1	1/1
Chr01:43625615-43625799	2698	LTR Gypsy	na	1/1	1/1	0/0	na	na	na
Chr01:43629938-43629997	14104	LTR Copia	0/0	1/1	0/0	1/1	1/1	1/1	1/1	Potri.001G411600	S-locus lectin protein kinase family protein
Chr01:43630248-43630260	4021	LTR Copia	0/0	0/1	1/1	0/0	0/0	0/0	0/0	Potri.001G411600	S-locus lectin protein kinase family protein
Chr01:43639035-43639365	4628	LTR Copia	na	0/0	1/1	0/0	0/0	0/0	0/0	Potri.001G411700	S-locus lectin protein kinase family protein
Chr01:43641599-43641604	8697	LTR Copia	0/0	0/0	0/0	0/1	1/1	0/1	1/1
Chr01:43691274-43691506	1981	LTR Gypsy	na	na	na	na	na	1/1	na
Chr01:43718455-43718488	5318	LTR Copia	0/0	na	na	na	1/1	0/0	0/0
Chr01:43724322-43724460	2253	LTR Gypsy	0/0	0/0	0/0	0/1	1/1	1/1	1/1
Chr01:43728621-43728721	9189	LTR Gypsy	0/0	0/1	na	0/1	1/1	1/1	1/1
Chr01:43772267-43772275	3664	LTR Copia	0/1	0/0	0/0	0/0	0/0	0/0	0/0	Potri.001G413000	S-locus lectin protein kinase family protein
Chr01:43782311-43782366	4196	LTR Copia	0/0	na	na	0/1	0/1	0/1	0/1
Chr01:43843990-43843994	7756	LTR Gypsy	0/0	0/0	0/0	0/1	0/0	0/0	0/1
Chr01:43900700-43900881	4861	LTR Copia	na	1/1	1/1	0/0	na	0/0	0/0	Potri.001G414300	receptor kinase 3
Chr01:43928365-43928412	2289	TIR hAT	0/0	0/0	0/0	0/0	na	1/1	0/0
Chr01:43991033-43991159	1439	TIR hAT	0/0	1/1	1/1	na	na	na	na
Chr01:44000056-44000247	2205	LTR Gypsy	na	1/1	na	0/0	0/0	0/0	0/0
Chr01:44003890-44004166	4813	LTR Copia	na	na	na	0/1	0/1	1/1	0/1
Chr01:44062316-44062333	8514	LTR Gypsy	0/0	0/1	0/1	1/1	1/1	1/1	1/1
Chr01:44102618-44102937	3819	Class II unknown	na	na	0/0	1/1	1/1	1/1	1/1	Potri.001G416000;Potri.001G416100	;formin homology5
Chr01:44164984-44165047	5079	LTR Copia	0/0	0/0	0/0	0/0	0/0	0/1	0/0
Chr01:44270226-44270470	1770	Helitron	na	0/0	0/0	0/0	1/1	1/1	0/0
Chr01:44278782-44278807	3494	TIR hAT	0/1	na	na	0/0	0/0	0/0	0/0
Chr01:44314115-44314239	10174	TIR CACTA	0/0	na	na	1/1	1/1	1/1	1/1
Chr01:44314198-44314507	8942	TIR CACTA	na	na	na	0/1	1/1	0/1	1/1
Chr01:44413298-44413566	2013	LTR Gypsy	na	na	na	1/1	1/1	1/1	1/1
Chr01:44425538-44425680	9299	LTR Gypsy	0/0	1/1	1/1	na	na	na	na
Chr01:44435495-44435500	4142	LTR Copia	0/0	0/0	0/0	0/0	0/0	0/1	0/0
Chr01:44463040-44463043	2805	LTR Copia	0/1	0/0	0/0	0/0	0/0	0/0	0/0
Chr01:44464351-44464357	6259	LINE L1	0/0	0/1	0/0	0/0	0/0	0/0	0/0
Chr01:44479445-44479486	11521	LTR Gypsy	0/0	0/1	0/0	na	na	na	na
Chr01:44484189-44484466	12230	LTR Gypsy	na	0/0	0/1	na	na	0/0	0/0
Chr01:44549744-44549998	17428	LTR Gypsy	na	1/1	1/1	1/1	0/1	1/1	1/1
Chr01:44560785-44560815	4946	LTR Copia	0/0	0/0	0/0	1/1	1/1	0/0	1/1	Potri.001G420300	tryptophan synthase beta-subunit 2
Chr01:44595170-44595281	1850	Class II unknown	0/0	na	na	na	na	1/1	1/1
Chr01:44615144-44615435	1574	TIR hAT	na	1/1	1/1	na	na	na	0/0
Chr01:44636255-44636471	4827	LTR Copia	na	1/1	na	na	na	na	na
Chr01:44638285-44638476	6700	Class II unknown	na	na	na	1/1	1/1	1/1	1/1
Chr01:44770782-44771115	8341	LTR Gypsy	na	0/1	0/1	na	na	na	na
Chr01:44836491-44836792	1160	TIR hAT	na	na	na	na	na	1/1	na
Chr01:44903217-44903350	4778	LTR Copia	0/0	0/0	0/0	na	1/1	0/1	0/0
Chr01:44904340-44904551	3968	LTR Copia	na	1/1	1/1	1/1	1/1	1/1	1/1	Potri.001G424100	cytochrome P450, family 716, subfamily A, polypeptide 1
Chr01:44910199-44910313	6691	LTR Copia	0/0	0/0	0/0	1/1	1/1	0/0	0/1
Chr01:44914390-44914396	5352	LTR Copia	0/0	0/0	0/0	0/0	0/1	1/1	0/1
Chr01:44918336-44918340	5902	LTR Copia	0/0	0/0	0/0	0/0	0/0	0/1	0/0	Potri.001G424300	cytochrome P450, family 716, subfamily A, polypeptide 1
Chr01:44920406-44920674	5318	LTR Copia	na	na	na	1/1	1/1	na	1/1
Chr01:44942092-44942428	8528	LTR Gypsy	na	na	na	na	na	1/1	na
Chr01:44989413-44989532	12018	LTR Gypsy	0/0	1/1	1/1	na	1/1	1/1	1/1
Chr01:44995272-44995455	5778	LTR Gypsy	na	na	0/0	1/1	1/1	1/1	1/1
Chr01:45052134-45052367	7500	LTR Gypsy	na	na	1/1	na	na	na	na
Chr01:45076302-45076675	2367	LTR Gypsy	na	na	na	na	na	na	1/1
Chr01:45127149-45127468	2991	LTR Gypsy	na	0/1	na	na	na	na	na
Chr01:45145926-45146097	1165	LTR Gypsy	na	0/1	na	1/1	1/1	1/1	1/1
Chr01:45146669-45146929	1165	LTR Gypsy	na	1/1	1/1	1/1	1/1	1/1	1/1
Chr01:45225578-45225698	12230	LTR Gypsy	0/0	1/1	na	na	na	na	na
Chr01:45293628-45293834	11450	LTR Gypsy	na	na	na	na	na	1/1	na
Chr01:45305312-45305597	2533	LTR Gypsy	na	na	0/0	0/0	0/1	0/0	0/1
Chr01:45306053-45306335	9525	LTR Gypsy	na	na	na	1/1	1/1	1/1	1/1
Chr01:45380526-45380902	13152	LTR Gypsy	na	na	na	na	na	1/1	na
Chr01:45381722-45381940	7395	TIR CACTA	na	na	0/0	na	na	1/1	na
Chr01:45459498-45459823	7526	LTR Gypsy	na	na	1/1	na	na	na	na
Chr01:45471980-45472281	3993	LTR Copia	na	1/1	0/0	na	na	na	na	Potri.001G427100	NB-ARC domain-containing disease resistance protein
Chr01:45474888-45475001	4421	LTR Copia	0/0	0/0	0/0	1/1	na	na	na	Potri.001G427100	NB-ARC domain-containing disease resistance protein
Chr01:45498209-45498283	3845	LTR Copia	0/0	na	0/0	na	1/1	na	na	Potri.001G427300	NB-ARC domain-containing disease resistance protein
Chr01:45517829-45518012	11963	TIR CACTA	0/0	na	0/0	na	na	1/1	0/0
Chr01:45601508-45601675	21211	TIR CACTA	0/0	0/1	1/1	na	na	na	na	Potri.001G427700	NB-ARC domain-containing disease resistance protein
Chr01:45696488-45696587	2271	LTR	0/0	na	0/0	0/1	1/1	0/1	1/1
Chr01:45703853-45704191	10583	LTR Gypsy	na	na	0/0	0/0	0/0	0/1	0/0
Chr01:45727582-45727652	7879	LTR Gypsy	0/0	na	1/1	0/1	0/1	0/1	0/1
Chr01:45727800-45727880	8604	LTR Gypsy	0/0	na	na	0/1	0/1	0/1	0/1
Chr01:45729260-45729575	6735	LTR Gypsy	na	na	0/1	0/1	0/1	1/1	0/1
Chr01:45731716-45732045	1932	LTR Gypsy	na	na	na	na	1/1	na	na
Chr01:45779964-45780361	2298	LTR Copia	na	na	na	0/1	0/1	0/1	0/1
Chr01:45809100-45809378	9679	LTR Gypsy	na	1/1	0/1	1/1	1/1	0/1	0/1
Chr01:45809547-45809691	1682	LTR Gypsy	0/0	0/1	0/1	na	0/0	0/0	1/1
Chr01:45821324-45821458	10536	LTR Gypsy	na	na	na	na	na	1/1	1/1
Chr01:45893435-45893769	21211	TIR CACTA	na	0/1	1/1	na	na	na	na
Chr01:45977556-45977579	3682	LTR Copia	0/0	1/1	0/0	0/0	na	0/1	0/0	Potri.001G429700	NB-ARC domain-containing disease resistance protein
Chr01:45980867-45980999	4421	LTR Copia	0/0	na	na	na	na	1/1	na
Chr01:46038845-46038890	4250	LTR Copia	0/0	1/1	0/0	na	na	0/0	na	Potri.001G430000	Acyl-CoA N-acyltransferases (NAT) superfamily protein
Chr01:46084560-46084700	2143	LTR Gypsy	0/0	0/1	0/0	na	0/0	na	na
Chr01:46092304-46092613	5318	LTR Copia	na	0/0	0/0	0/0	0/0	1/1	0/0	Potri.001G430500	Leucine-rich receptor-like protein kinase family protein
Chr01:46142796-46143024	5839	Class II unknown	na	na	na	0/0	na	0/1	0/0	Potri.001G431000	Uncharacterised protein family (UPF0497)
Chr01:46174441-46174588	9247	LTR Gypsy	na	1/1	1/1	0/1	0/1	0/1	1/1
Chr01:46189181-46189189	2710	LTR Gypsy	0/0	na	na	1/1	0/0	1/1	0/1
Chr01:46268935-46269284	1008	LTR Gypsy	1/1	1/1	1/1	1/1	1/1	1/1	1/1
Chr01:46269546-46269784	6249	LTR Gypsy	1/1	1/1	1/1	1/1	1/1	1/1	1/1
Chr01:46295884-46295944	5996	LTR Gypsy	0/1	na	0/0	na	na	na	na
Chr01:46406741-46406909	6691	LTR Copia	0/0	0/0	0/0	0/0	0/0	0/0	0/1	Potri.001G433200	AICARFT/IMPCHase bienzyme family protein
Chr01:46451947-46451957	5184	LTR Copia	0/0	0/0	0/1	0/0	na	na	0/0	Potri.001G433700	NB-ARC domain-containing disease resistance protein
Chr01:46482088-46482151	1623	LTR Gypsy	0/0	0/0	0/0	0/0	0/0	0/1	0/0
Chr01:46484382-46484548	8305	TIR CACTA	0/0	na	0/1	na	na	na	na
Chr01:46532768-46532929	8622	TIR CACTA	0/0	na	1/1	1/1	1/1	1/1	na
Chr01:46549909-46550283	19537	LTR Gypsy	na	na	0/1	0/1	na	0/1	0/1
Chr01:46597015-46597111	1966	LTR Gypsy	0/0	1/1	1/1	na	0/0	0/0	0/0
Chr01:46641567-46641575	8528	LTR Gypsy	0/0	0/1	0/1	na	na	0/0	0/0
Chr01:46716082-46716206	4247	na	0/0	0/0	0/0	1/1	na	1/1	1/1
Chr01:46728073-46728160	3147	LTR Copia	0/0	1/1	na	na	na	0/0	0/0
Chr01:46808629-46808643	2923	LTR Gypsy	0/0	na	na	na	1/1	na	1/1
Chr01:46830951-46831155	10583	LTR Gypsy	na	na	na	0/0	0/0	1/1	na
Chr01:46842090-46842440	3192	LTR	na	0/0	0/0	1/1	na	1/1	na
Chr01:46842420-46842781	4271	LTR Gypsy	na	0/0	0/0	1/1	na	na	na	Potri.001G436900
Chr01:46847366-46847534	7667	TIR CACTA	0/0	0/0	0/0	1/1	na	1/1	1/1	Potri.001G437000	glutathione S-transferase TAU 19
Chr01:46857074-46857451	9568	LTR Gypsy	na	na	na	0/0	na	na	1/1
Chr01:46860676-46861032	3115	LTR Gypsy	na	na	na	na	0/1	1/1	0/1
Chr01:46867830-46868001	1592	LTR	0/0	0/0	0/0	0/0	1/1	1/1	0/1
Chr01:46872903-46873117	11948	LTR Gypsy	na	0/0	1/1	0/0	0/0	0/0	0/0
Chr01:46874326-46874471	7405	TIR CACTA	0/0	0/0	0/0	1/1	0/1	0/0	1/1
Chr01:46881870-46882053	10583	LTR Gypsy	na	1/1	1/1	na	na	na	na
Chr01:46887465-46887534	3367	LTR Gypsy	0/0	1/1	1/1	na	na	na	na
Chr01:46894769-46895045	3746	LTR Copia	na	0/0	0/0	1/1	1/1	0/0	0/0
Chr01:46901335-46901463	8622	TIR CACTA	0/0	0/0	0/0	1/1	0/1	na	1/1
Chr01:46903151-46903449	2199	LTR Gypsy	na	1/1	0/1	0/0	na	0/0	0/0
Chr01:46919864-46919867	1401	LTR	0/1	na	na	0/0	na	0/0	0/0
Chr01:46950573-46950593	11703	LTR Gypsy	0/0	1/1	na	na	na	na	na
Chr01:46954529-46954833	12230	LTR Gypsy	na	1/1	na	na	na	na	na
Chr01:46975012-46975017	5299	LTR Copia	0/0	0/0	0/0	0/0	1/1	1/1	1/1	Potri.001G438100	Domain of unknown function (DUF2431)
Chr01:46977026-46977071	4200	LTR Copia	0/0	0/0	0/0	0/0	0/0	0/0	0/1
Chr01:46977369-46977375	8588	LTR Copia	0/0	0/1	0/1	0/0	0/0	0/0	0/0
Chr01:46978009-46978011	4142	LTR Copia	0/0	0/0	0/0	0/0	0/0	0/1	0/0	Potri.001G438200	Domain of unknown function (DUF2431)
Chr01:46978813-46979020	9123	TIR CACTA	0/0	0/1	0/0	0/0	0/0	0/0	0/0	Potri.001G438200	Domain of unknown function (DUF2431)
Chr01:47105870-47106221	3740	LTR Gypsy	na	na	na	1/1	na	na	1/1
Chr01:47169754-47169988	5263	LTR Copia	na	na	0/0	1/1	0/0	0/0	0/1
Chr01:47174432-47174816	3192	LTR	na	na	1/1	0/0	0/0	na	0/0
Chr01:47179247-47179309	2217	LTR Gypsy	0/0	na	na	0/0	0/0	1/1	0/0
Chr01:47195171-47195249	5118	LTR Copia	0/0	0/0	0/1	na	na	na	na
Chr01:47199114-47199355	1520	TIR CACTA	na	na	na	1/1	1/1	1/1	1/1
Chr01:47256013-47256073	4493	LTR Copia	0/0	0/0	0/0	0/1	na	na	1/1	Potri.001G441000	S-locus lectin protein kinase family protein
Chr01:47259464-47259551	5996	LTR Gypsy	0/0	1/1	1/1	na	na	0/0	na	Potri.001G441100	S-locus lectin protein kinase family protein
Chr01:47261322-47261524	8622	TIR CACTA	na	1/1	1/1	na	na	na	na
Chr01:47355016-47355245	2057	LTR Gypsy	na	1/1	0/0	0/0	0/0	0/0	0/1
Chr01:47398510-47398611	2776	LTR Gypsy	0/0	na	na	1/1	1/1	1/1	0/1
Chr01:47400346-47400350	4709	LTR Copia	0/0	1/1	0/1	0/0	0/0	0/0	0/0	Potri.001G442700	Glycosyl hydrolases family 31 protein
Chr01:47418567-47418662	4508	LTR Copia	0/0	0/0	0/1	0/0	0/0	1/1	1/1	Potri.001G443000
Chr01:47419173-47419476	3806	LTR Copia	na	0/1	0/0	0/0	0/0	0/0	0/0	Potri.001G443000
Chr01:47421870-47422155	4104	LTR Copia	na	0/0	0/0	0/0	1/1	0/0	0/0	Potri.001G443100
Chr01:47474275-47474281	1488	LTR Gypsy	0/0	na	na	0/0	0/1	0/0	0/0
Chr01:47488542-47488767	3115	LTR Gypsy	na	na	na	1/1	na	1/1	na
Chr01:47499481-47499594	4846	LTR Copia	0/0	0/0	0/0	0/0	na	1/1	0/0	Potri.001G443400	NB-ARC domain-containing disease resistance protein
Chr01:47500670-47500800	3374	LTR Copia	0/0	na	na	na	na	1/1	0/0
Chr01:47502037-47502216	2599	LTR Gypsy	0/0	0/0	0/0	0/0	na	1/1	na
Chr01:47532680-47532897	1540	LTR Gypsy	na	na	na	na	na	0/1	na
Chr01:47550533-47550582	18939	LTR Gypsy	0/0	0/1	0/0	na	na	na	0/0
Chr01:47619940-47619965	11669	LTR Copia	0/1	0/0	0/0	0/0	0/0	0/0	0/0	Potri.001G444100	NB-ARC domain-containing disease resistance protein
Chr01:47656233-47656297	2645	LTR Gypsy	1/1	0/1	0/1	0/1	0/1	0/1	0/1
Chr01:47719850-47720190	2977	LTR Gypsy	na	0/0	0/1	0/0	na	na	na
Chr01:47768722-47768732	1850	Class II unknown	0/0	na	na	1/1	1/1	1/1	1/1
Chr01:47823106-47823272	11759	LTR Gypsy	na	0/0	1/1	na	na	na	na
Chr01:47918997-47919001	2249	LTR Gypsy	0/1	0/0	0/0	0/0	0/0	0/0	0/0
Chr01:47923744-47924072	4421	LTR Copia	na	1/1	0/0	0/0	na	0/0	na	Potri.001G446300	NB-ARC domain-containing disease resistance protein
Chr01:47971014-47971039	4502	LTR Copia	0/0	1/1	1/1	0/0	na	na	na
Chr01:48001279-48001544	15747	LTR Gypsy	na	1/1	1/1	1/1	1/1	1/1	1/1
Chr01:48002578-48002889	6022	LTR Gypsy	na	na	na	na	na	0/1	0/1
Chr01:48039130-48039309	2972	LTR Gypsy	na	na	na	na	0/1	0/0	0/1
Chr01:48083376-48083519	4773	TIR CACTA	0/0	0/0	0/0	0/1	1/1	1/1	0/1
Chr01:48085629-48085821	5056	LTR Gypsy	na	0/0	0/0	1/1	0/1	0/0	0/1
Chr01:48086057-48086412	1571	LTR Gypsy	na	na	na	na	0/1	1/1	na
Chr01:48099461-48099837	2889	LTR Gypsy	na	1/1	na	1/1	1/1	1/1	1/1
Chr01:48145992-48146005	1639	LTR Gypsy	0/1	na	na	na	na	na	na
Chr01:48155481-48155540	2225	TIR hAT	0/0	na	na	na	1/1	1/1	na
Chr01:48164611-48164830	9072	LTR Gypsy	na	1/1	1/1	na	na	na	na
Chr01:48165860-48165862	3344	LTR Gypsy	0/0	na	na	na	0/0	0/1	na
Chr01:48192978-48193225	6559	LTR Gypsy	na	na	na	1/1	1/1	1/1	1/1
Chr01:48215240-48215572	10432	LTR Gypsy	na	na	na	1/1	1/1	1/1	1/1
Chr01:48218516-48218713	1351	Class II unknown	na	1/1	1/1	0/0	na	0/0	na
Chr01:48220933-48221118	1361	TIR CACTA	0/0	na	na	1/1	na	1/1	1/1
Chr01:48241392-48241649	2696	LTR Gypsy	na	na	na	1/1	1/1	0/0	1/1
Chr01:48263768-48264018	5855	LTR Gypsy	na	1/1	1/1	1/1	na	1/1	1/1
Chr01:48265930-48266045	2050	LTR Gypsy	0/0	1/1	1/1	na	na	na	na
Chr01:48289530-48289627	1850	Class II unknown	0/0	na	na	1/1	1/1	0/0	1/1
Chr01:48304878-48305049	5241	LTR Copia	0/0	0/1	0/0	na	na	na	0/0	Potri.001G448700	GroES-like zinc-binding dehydrogenase family protein
Chr01:48369583-48369768	4604	LTR Copia	0/0	na	na	0/0	0/0	1/1	0/0	Potri.001G449300	cellulose synthase-like D3
Chr01:48415394-48415423	1118	TIR hAT	0/0	0/0	0/0	0/0	na	na	0/1
Chr01:48458197-48458526	2549	LTR Gypsy	na	1/1	1/1	na	na	na	na	Potri.001G450400	Subtilase family protein
Chr01:48472234-48472256	4254	LTR Copia	0/0	1/1	1/1	na	na	na	na
Chr01:48526592-48526597	5652	LTR Copia	0/0	0/0	0/0	0/1	0/1	1/1	1/1	Potri.001G451100	O-methyltransferase 1
Chr01:48532281-48532500	6313	LTR Gypsy	na	1/1	0/1	na	na	1/1	na
Chr01:48553945-48554249	3691	LTR Gypsy	na	na	na	na	1/1	1/1	1/1
Chr01:48564820-48564827	6292	LTR Copia	0/0	0/0	0/0	0/1	0/1	0/1	0/1	Potri.001G451500	2-oxoglutarate (2OG) and Fe(II)-dependent oxygenase superfamily protein
Chr01:48566688-48566933	8514	LTR Gypsy	na	na	0/0	1/1	1/1	1/1	1/1
Chr01:48568562-48568585	11675	LTR Gypsy	0/0	na	na	0/0	0/1	0/0	0/0
Chr01:48750573-48750797	1850	Class II unknown	na	1/1	1/1	na	na	na	na
Chr01:48753557-48753877	7223	LTR Gypsy	na	na	na	1/1	0/0	na	na
Chr01:48808360-48808532	5569	LTR Copia	0/0	1/1	1/1	1/1	1/1	1/1	1/1
Chr01:48812418-48812550	5034	LTR Copia	0/0	0/0	0/0	0/0	1/1	0/0	0/0
Chr01:48842061-48842065	2713	LTR Copia	0/1	0/0	0/0	0/0	0/0	0/0	0/0
Chr01:48844010-48844198	3664	LTR Copia	0/0	0/1	0/0	0/0	0/0	0/0	0/0	Potri.001G453700	actin 7
Chr01:48847818-48848006	1449	TIR CACTA	na	na	na	1/1	na	1/1	na
Chr01:48878432-48878632	1850	Class II unknown	0/0	na	0/0	1/1	1/1	1/1	1/1
Chr01:48930878-48931094	4421	LTR Copia	na	0/0	0/0	0/0	1/1	0/0	0/0	Potri.001G454700	Cupredoxin superfamily protein
Chr01:48952278-48952594	4563	LTR Gypsy	na	1/1	1/1	0/0	na	na	0/0	Potri.001G454900	Transmembrane proteins 14C
Chr01:49066723-49066853	8019	LTR Gypsy	0/0	1/1	1/1	0/0	0/0	0/0	0/0	Potri.001G456000	Vacuolar iron transporter (VIT) family protein
Chr01:49144130-49144480	19537	LTR Gypsy	na	na	na	na	1/1	0/1	na
Chr01:49194218-49194596	4799	LTR Copia	na	1/1	1/1	0/0	0/0	na	0/0	Potri.001G458100	Calcium-dependent lipid-binding (CaLB domain) family protein
Chr01:49208396-49208652	5219	LTR Copia	na	0/0	0/0	0/0	na	na	1/1	Potri.001G458300	arginine/serine-rich 45
Chr01:49209126-49209367	1323	Class II unknown	na	na	0/0	0/1	1/1	0/0	1/1
Chr01:49220880-49221252	3765	LTR Copia	na	0/1	0/1	0/0	0/0	na	0/0	Potri.001G458700	Peroxidase superfamily protein
Chr01:49240348-49240650	12018	LTR Gypsy	na	na	na	0/1	0/1	0/1	na
Chr01:49269608-49269814	12468	LTR Gypsy	na	0/1	0/1	0/1	0/1	0/1	0/1
Chr01:49295382-49295562	10191	LTR Gypsy	0/0	0/1	0/0	na	na	0/0	0/0
Chr01:49296665-49296709	10519	LTR Gypsy	0/0	0/1	0/0	na	na	na	na
Chr01:49309824-49309950	4295	LTR Gypsy	0/0	0/1	0/1	0/1	0/1	1/1	1/1
Chr01:49310108-49310212	8653	LTR Gypsy	1/1	0/1	0/1	0/1	0/1	0/1	0/1
Chr01:49335114-49335422	4856	LTR Copia	na	1/1	na	na	na	na	0/0
Chr01:49346492-49346781	10536	LTR Gypsy	na	na	na	na	1/1	na	1/1
Chr01:49378823-49378949	4499	LTR Copia	0/0	0/0	0/0	0/0	na	0/1	0/0
Chr01:49457285-49457444	3858	LTR Copia	0/0	0/0	0/1	0/0	0/0	0/0	0/0
Chr01:49497706-49497894	5047	LTR Copia	0/0	0/0	0/0	1/1	0/0	0/1	1/1	Potri.001G461200	toprim domain-containing protein
Chr01:49535568-49535834	5100	LTR Copia	na	1/1	1/1	0/0	na	na	0/0
Chr01:49548100-49548101	1549	LTR Copia	0/0	na	na	1/1	1/1	1/1	1/1
Chr01:49549675-49549881	2271	LTR	na	0/0	0/0	0/0	1/1	0/0	0/0	Potri.001G461800	FAD-binding Berberine family protein
Chr01:49610524-49610724	1920	LTR Gypsy	na	0/1	0/0	0/0	0/0	0/0	0/0
Chr01:49637947-49638099	4594	LTR Copia	0/0	0/0	0/0	0/1	0/0	0/0	1/1	Potri.001G462200	FAD-binding Berberine family protein
Chr01:49680983-49681035	7409	na	0/0	na	na	0/1	na	1/1	1/1
Chr01:49695038-49695100	5674	LTR Gypsy	0/0	0/0	0/0	0/1	0/0	0/1	1/1	Potri.001G462700	FAD-binding Berberine family protein
Chr01:49732926-49733117	5521	TIR CACTA	0/0	0/1	0/0	0/1	na	0/0	1/1	Potri.001G463100	FAD-binding Berberine family protein
Chr01:49734071-49734169	1426	TIR CACTA	0/0	1/1	0/0	na	na	0/0	0/0
Chr01:49745094-49745282	1783	Helitron	0/0	na	na	1/1	1/1	1/1	1/1
Chr01:49748862-49749138	23655	LTR Gypsy	na	na	na	0/0	na	1/1	1/1	Potri.001G463300	FAD-binding Berberine family protein
Chr01:49780365-49780387	5404	LTR Copia	0/0	0/0	0/0	0/0	0/0	na	0/1
Chr01:49782521-49782527	5284	LTR Copia	0/0	0/0	0/0	0/0	1/1	na	na	Potri.001G463600	FAD-binding Berberine family protein
Chr01:49832090-49832380	4629	LTR Copia	na	1/1	na	1/1	0/0	0/0	0/0	Potri.001G464500	germin-like protein 2
Chr01:49840842-49841218	3701	LTR Gypsy	na	na	na	na	na	na	1/1
Chr01:49841357-49841531	10812	LTR Gypsy	na	1/1	na	0/1	1/1	1/1	1/1
Chr01:49843746-49843747	5720	TIR CACTA	0/0	0/0	0/0	0/0	1/1	0/1	1/1
Chr01:49844924-49844927	2457	LTR Copia	0/0	0/0	0/0	0/0	1/1	1/1	0/0	Potri.001G464700	FAD-binding Berberine family protein
Chr01:49850890-49850896	2447	LTR Gypsy	0/0	0/0	0/0	na	1/1	1/1	0/0
Chr01:49857944-49858185	16587	LTR Gypsy	na	1/1	1/1	1/1	0/1	0/1	0/1
Chr01:49886857-49886911	2551	TIR hAT	0/0	0/1	0/1	0/0	0/0	0/1	0/0
Chr01:49956547-49956713	4200	LTR Copia	0/0	na	na	0/0	0/0	0/0	0/1
Chr01:49964526-49964737	2533	LTR Gypsy	na	na	na	na	1/1	0/0	0/0
Chr01:49972076-49972271	6740	LTR Copia	0/0	na	na	1/1	1/1	1/1	na
Chr01:49981971-49982178	1802	LTR	na	0/0	0/0	0/0	0/0	0/1	0/0
Chr01:50079976-50079979	2665	LTR Copia	0/0	0/0	0/0	1/1	1/1	1/1	1/1
Chr01:50085448-50085585	1832	Helitron	na	na	na	1/1	1/1	1/1	1/1
Chr01:50127760-50128081	7756	LTR Gypsy	na	na	na	1/1	1/1	1/1	1/1
Chr01:50132403-50132404	4875	LTR Copia	0/0	0/0	0/0	0/0	0/0	0/1	0/0	Potri.001G468900	Subtilase family protein
Chr01:50132816-50132820	2041	LTR Gypsy	0/0	0/0	0/0	0/0	0/0	0/0	0/1	Potri.001G468900	Subtilase family protein
Chr01:50140041-50140136	4635	TIR hAT	0/0	na	0/0	1/1	1/1	1/1	1/1
Chr01:50141709-50141776	2253	LTR Gypsy	0/0	na	na	1/1	1/1	1/1	1/1
Chr01:50184583-50184760	5472	LTR Gypsy	0/0	1/1	1/1	0/0	0/0	na	0/0	Potri.001G469700	cytochrome c oxidase 15
Chr01:50205427-50205548	20924	na	0/0	1/1	1/1	na	na	0/0	0/0
Chr01:50213614-50213689	4725	LTR Copia	0/0	0/0	0/1	na	na	na	na
Chr01:50239393-50239487	4605	LTR Gypsy	0/0	0/0	0/0	0/1	0/0	0/0	0/0
Chr01:50264959-50265327	4975	LTR Copia	na	0/0	na	1/1	0/0	na	0/1	Potri.001G471200	ubiquitin-conjugating enzyme 10
Chr01:50315788-50315933	4745	LTR Copia	0/0	1/1	1/1	0/0	na	na	na
Chr01:50423209-50423483	1627	LTR	na	na	na	1/1	1/1	1/1	1/1
Chr01:50464136-50464137	4692	LTR Gypsy	0/0	1/1	1/1	0/0	0/0	0/0	0/0	Potri.001G473100	peroxin 5
Chr02:85350-85358	6700	Class II unknown	0/1	0/0	0/0	0/0	0/0	0/0	0/0
Chr02:152759-153082	2320	LTR Gypsy	na	0/1	0/1	na	na	na	na
Chr02:180991-181169	5075	LTR Copia	0/0	na	1/1	0/0	0/0	0/0	0/0
Chr02:238367-238500	3563	LTR Copia	0/0	0/1	0/1	na	na	na	na
Chr02:254844-255109	1023	TIR PIF/Harbinger	na	na	na	0/0	1/1	0/0	0/1
Chr02:277894-277924	5996	LTR Gypsy	0/1	0/0	0/0	0/0	0/0	0/0	0/0	Potri.002G004900	Protein kinase superfamily protein
Chr02:291415-291610	13485	LTR Copia	0/0	1/1	1/1	0/0	0/0	na	0/0	Potri.002G005200	NAD(P)-binding Rossmann-fold superfamily protein
Chr02:294065-294260	7035	LTR Copia	0/0	0/0	0/0	0/1	0/0	0/1	1/1	Potri.002G005300	Heavy metal transport/detoxification superfamily protein
Chr02:319432-319554	5184	LTR Copia	na	0/0	0/0	1/1	1/1	1/1	1/1
Chr02:336498-336647	12311	LTR Copia	0/0	0/0	0/0	0/0	0/1	0/0	0/0
Chr02:403045-403300	4438	LTR Copia	na	1/1	1/1	na	na	0/0	0/0
Chr02:510625-510734	5345	LTR Copia	0/0	1/1	1/1	na	0/0	0/0	0/0	Potri.002G009200
Chr02:513045-513183	1173	na	0/0	0/1	1/1	0/0	0/0	0/0	0/0
Chr02:562126-562131	4558	LTR Copia	0/0	1/1	1/1	0/0	0/0	0/0	1/1	Potri.002G009700	Plant regulator RWP-RK family protein
Chr02:623495-623761	1143	na	na	1/1	1/1	0/0	0/0	na	0/0
Chr02:715891-716102	3816	LTR Copia	na	1/1	0/1	0/0	1/1	0/0	1/1
Chr02:716772-716784	4421	LTR Copia	0/0	0/0	0/0	0/1	1/1	1/1	0/1
Chr02:730694-730700	1022	TIR PIF/Harbinger	0/0	na	na	1/1	1/1	1/1	1/1
Chr02:746249-746254	4330	LTR Copia	0/0	0/1	0/0	0/0	0/0	0/0	0/0
Chr02:760095-760165	2009	Helitron	0/1	na	na	na	0/0	0/0	0/0
Chr02:773955-773956	5445	LTR Copia	0/0	0/1	0/0	0/0	0/0	0/0	0/0	Potri.002G013300	Neutral/alkaline non-lysosomal ceramidase
Chr02:841290-841564	4563	LTR Gypsy	na	1/1	1/1	na	na	na	na	Potri.002G014300	alpha-amylase-like 2
Chr02:912616-912867	5891	LTR Gypsy	na	0/0	0/0	1/1	1/1	1/1	1/1
Chr02:922802-922807	11595	LTR Gypsy	0/0	0/0	0/0	0/1	0/0	0/1	1/1
Chr02:994316-994450	5291	LTR Copia	0/0	1/1	1/1	na	na	na	na
Chr02:1019900-1019906	16857	LTR Copia	0/0	0/1	0/0	0/0	0/0	0/0	0/0	Potri.002G017500	Thioredoxin superfamily protein
Chr02:1024548-1024680	5241	LTR Copia	0/0	na	0/0	1/1	0/0	na	1/1
Chr02:1035354-1035446	2320	LTR Gypsy	0/0	0/0	0/0	0/0	1/1	0/0	0/0	Potri.002G017800	PAM domain (PCI/PINT associated module) protein
Chr02:1156986-1157212	4958	LTR Copia	na	0/0	0/0	0/1	0/0	0/0	1/1
Chr02:1162090-1162121	2457	LTR Copia	0/0	0/0	0/0	0/0	0/0	0/1	0/0	Potri.002G019800	Calcium-dependent lipid-binding (CaLB domain) family protein
Chr02:1204085-1204089	5652	LTR Copia	0/0	0/1	0/1	0/0	0/0	0/0	0/0
Chr02:1225846-1225899	4934	Class II unknown	0/0	1/1	1/1	0/0	0/0	0/0	0/0
Chr02:1230856-1231187	4629	LTR Copia	na	0/0	0/0	1/1	na	na	na
Chr02:1236964-1237087	4975	LTR Copia	0/0	na	na	na	na	1/1	1/1
Chr02:1271500-1271532	4493	LTR Copia	0/0	na	na	na	0/1	0/0	1/1
Chr02:1389535-1389632	7055	LTR Gypsy	0/0	na	0/0	0/0	na	1/1	0/0	Potri.002G023000	Plant protein of unknown function (DUF827)
Chr02:1399782-1399800	6891	LTR Gypsy	0/0	0/0	0/0	0/0	0/0	0/0	0/1
Chr02:1419823-1420108	2205	Helitron	na	na	na	1/1	1/1	1/1	1/1
Chr02:1579065-1579098	1060	TIR hAT	0/1	0/0	0/0	na	na	na	na	Potri.002G025100	Zinc finger C-x8-C-x5-C-x3-H type family protein
Chr02:1764603-1764732	1268	na	0/0	na	0/0	1/1	1/1	1/1	1/1	Potri.002G027200	ATPase, F0/V0 complex, subunit C protein
Chr02:1785508-1785744	4594	LTR Copia	na	0/0	0/0	1/1	na	0/0	0/1	Potri.002G027500	Chaperone DnaJ-domain superfamily protein
Chr02:1932844-1933001	4595	LTR Copia	0/0	1/1	1/1	0/0	0/0	0/0	0/0	Potri.002G029800	xylem bark cysteine peptidase 3
Chr02:2032898-2033167	5159	LTR	na	0/0	0/0	1/1	0/0	0/0	1/1
Chr02:2046444-2046780	4359	LTR Copia	na	na	0/0	1/1	1/1	na	1/1
Chr02:2130802-2131053	1850	Class II unknown	na	1/1	1/1	0/0	0/0	na	0/0
Chr02:2176148-2176159	4861	LTR Copia	0/1	0/0	0/0	0/0	0/0	0/0	0/0	Potri.002G033800	auxin-like 1 protein
Chr02:2187832-2188208	1689	LTR Gypsy	na	na	na	1/1	1/1	1/1	1/1
Chr02:2254385-2254441	12055	LTR Copia	0/0	0/0	0/0	na	na	na	1/1	Potri.002G035100
Chr02:2274664-2274721	4264	LTR Copia	0/0	na	na	0/0	1/1	0/0	0/0	Potri.002G035400
Chr02:2275642-2275695	12422	TIR CACTA	0/1	na	na	0/0	0/0	0/0	0/0	Potri.002G035400
Chr02:2276154-2276239	12311	LTR Copia	0/0	na	na	0/1	0/0	1/1	1/1	Potri.002G035400
Chr02:2284527-2284533	2705	LTR Copia	0/0	0/0	0/0	0/0	1/1	0/0	0/1	Potri.002G035600	glycolipid transfer protein 1
Chr02:2327620-2327858	1236	LTR Gypsy	na	na	na	1/1	1/1	1/1	1/1	Potri.002G036200	AGC (cAMP-dependent, cGMP-dependent and protein kinase C) kinase family protein
Chr02:2357651-2357901	5332	LTR Gypsy	na	0/1	0/0	0/0	0/0	0/0	0/0	Potri.002G036700	S-adenosyl-L-methionine-dependent methyltransferases superfamily protein
Chr02:2469598-2469602	4846	LTR Copia	0/0	0/0	0/1	0/0	0/0	0/0	0/0
Chr02:2533145-2533146	2473	Helitron	0/0	0/0	1/1	0/0	0/0	0/0	0/0
Chr02:2541624-2541888	6006	na	na	na	na	1/1	0/1	0/1	0/1	Potri.002G039500	2-oxoglutarate (2OG) and Fe(II)-dependent oxygenase superfamily protein
Chr02:2701747-2701748	11963	TIR CACTA	0/0	na	na	0/0	na	0/0	0/1
Chr02:2706427-2706534	5562	LTR Copia	0/0	0/0	0/0	1/1	0/1	0/1	1/1
Chr02:2722106-2722111	4745	LTR Copia	0/0	0/1	0/0	1/1	0/0	0/0	0/0
Chr02:2730461-2730533	5249	LTR Copia	0/0	0/0	0/0	0/0	0/0	0/0	0/1	Potri.002G042700	pfkB-like carbohydrate kinase family protein
Chr02:2823573-2823580	4443	LTR Gypsy	0/1	na	na	0/0	0/0	0/0	0/0	Potri.002G044200	los glycosyltransferase 5
Chr02:2827266-2827490	5046	LTR Copia	na	0/0	0/0	0/0	0/0	1/1	0/0	Potri.002G044400	P-loop containing nucleoside triphosphate hydrolases superfamily protein
Chr02:2839187-2839426	6691	LTR Copia	na	0/0	0/0	0/0	na	0/0	0/1	Potri.002G044700	alpha/beta-Hydrolases superfamily protein
Chr02:2977983-2978070	1394	TIR CACTA	0/0	na	1/1	0/0	0/0	0/0	0/0
Chr02:2986125-2986128	4421	LTR Copia	0/0	0/1	0/0	0/0	0/0	0/0	0/0
Chr02:2996055-2996067	6187	TIR CACTA	0/0	na	0/0	0/0	1/1	0/0	0/0
Chr02:3060626-3060725	2373	LTR Gypsy	0/0	1/1	na	na	0/0	0/0	0/0
Chr02:3070468-3070670	4975	LTR Copia	na	na	na	1/1	0/0	1/1	1/1
Chr02:3267728-3267819	2095	Helitron	0/0	0/0	0/0	1/1	1/1	1/1	1/1
Chr02:3308294-3308395	5241	LTR Copia	0/0	0/0	0/0	1/1	0/1	1/1	0/1
Chr02:3314660-3314663	2875	TIR CACTA	0/1	0/0	0/0	0/0	0/0	0/0	0/0
Chr02:3331219-3331417	2609	Helitron	na	1/1	1/1	0/0	0/0	0/0	0/0
Chr02:3456298-3456594	4080	LTR Copia	na	1/1	1/1	0/0	na	na	na
Chr02:3481302-3481352	4491	TIR CACTA	0/1	na	na	na	1/1	1/1	1/1	Potri.002G052500	Cupredoxin superfamily protein
Chr02:3487765-3488139	5224	LTR Copia	na	na	na	1/1	1/1	1/1	1/1
Chr02:3497124-3497238	12884	LTR Gypsy	0/0	na	0/0	1/1	1/1	1/1	1/1
Chr02:3565297-3565534	2654	LTR Gypsy	na	na	na	1/1	1/1	1/1	1/1
Chr02:3610728-3610756	9163	LTR Gypsy	0/0	1/1	1/1	na	na	na	na
Chr02:3712640-3712660	1566	Class II unknown	0/1	na	na	na	na	na	na
Chr02:3728801-3729128	1850	Class II unknown	na	na	na	1/1	0/0	0/0	0/1
Chr02:3745738-3745769	2703	LTR Copia	0/0	na	1/1	na	na	na	na	Potri.002G055900	helicase in vascular tissue and tapetum
Chr02:3748793-3748832	2271	LTR	0/0	0/0	0/0	0/0	1/1	0/0	0/0	Potri.002G056000
Chr02:3821756-3822076	1568	TIR CACTA	na	1/1	1/1	na	na	na	na
Chr02:3890182-3890444	4289	LTR Gypsy	na	1/1	0/1	1/1	1/1	1/1	1/1
Chr02:3909161-3909340	5224	LTR Copia	0/0	0/0	0/0	1/1	1/1	1/1	1/1
Chr02:3947387-3947564	4421	LTR Copia	0/0	0/0	0/0	0/0	0/1	0/0	0/0	Potri.002G058700	glucan synthase-like 7
Chr02:4032347-4032742	4604	LTR Copia	na	0/1	0/1	na	na	na	na	Potri.002G059500	Pentatricopeptide repeat (PPR-like) superfamily protein
Chr02:4034556-4034775	1775	Class II unknown	na	0/0	0/0	0/0	0/1	0/1	0/0
Chr02:4039865-4040200	2384	LTR Copia	na	na	na	1/1	na	na	0/1
Chr02:4090769-4090993	1339	TIR hAT	na	1/1	1/1	na	na	na	na
Chr02:4105924-4105934	5516	LTR Copia	0/0	0/0	0/0	0/0	1/1	0/0	0/0	Potri.002G060400	xyloglucan endotransglucosylase/hydrolase 15
Chr02:4139128-4139174	1490	TIR CACTA	0/0	1/1	1/1	0/0	na	0/0	0/0
Chr02:4157259-4157306	5184	LTR Copia	0/0	na	0/0	1/1	1/1	1/1	1/1	Potri.002G061100	shikimate kinase 1
Chr02:4243653-4243740	1523	LTR Copia	0/0	0/0	0/0	1/1	1/1	0/0	1/1	Potri.002G063200
Chr02:4280907-4281215	5249	LTR Copia	na	0/0	0/0	0/0	1/1	0/0	0/0	Potri.002G063500	DNAse I-like superfamily protein
Chr02:4321002-4321006	2138	LTR Gypsy	0/0	0/0	0/0	1/1	0/0	1/1	0/1	Potri.002G064100	carboxypeptidase D, putative
Chr02:4418827-4418897	5573	LTR Copia	0/0	0/1	0/0	0/0	0/0	0/0	1/1
Chr02:4464787-4464832	4330	LTR Copia	0/0	0/1	0/0	0/0	0/0	0/0	0/0	Potri.002G065700	ribonucleotide reductase 1
Chr02:4494716-4494749	1644	Class II unknown	0/0	0/0	0/0	1/1	1/1	1/1	0/1
Chr02:4537897-4537914	4583	LTR Copia	0/0	0/0	0/1	0/0	0/0	0/0	0/0	Potri.002G066800	thioredoxin Y1
Chr02:4549502-4549504	1094	LTR Gypsy	0/1	0/0	0/0	0/0	0/0	0/0	0/0	Potri.002G067100	UDP-Glycosyltransferase superfamily protein
Chr02:4628774-4628808	3993	LTR Copia	0/0	0/0	0/0	0/0	1/1	0/0	1/1
Chr02:4650090-4650398	4563	LTR Gypsy	na	1/1	na	na	na	na	na
Chr02:4719702-4719967	1932	Helitron	na	na	na	na	1/1	1/1	1/1	Potri.002G069100	ubiquitin interaction motif-containing protein
Chr02:4814986-4814994	1801	Helitron	0/0	1/1	0/1	0/0	0/0	0/0	1/1
Chr02:4881704-4881940	17651	LTR Gypsy	na	na	na	na	1/1	na	na
Chr02:4897671-4897766	8211	LTR Copia	0/0	0/0	0/0	0/0	1/1	0/0	0/1
Chr02:4913974-4914244	4774	LTR Copia	na	1/1	1/1	na	na	na	na
Chr02:4958760-4959040	3563	LTR Gypsy	na	0/0	0/0	0/1	0/1	0/1	0/1
Chr02:5088500-5088528	10536	LTR Gypsy	0/0	0/0	0/0	0/0	1/1	0/0	0/0
Chr02:5091514-5091648	3201	LTR Copia	0/0	0/0	0/0	0/1	0/1	1/1	1/1
Chr02:5111263-5111618	3115	LTR Gypsy	na	1/1	1/1	na	na	na	na
Chr02:5150188-5150383	2405	LTR Gypsy	na	1/1	1/1	0/0	0/0	0/0	0/0	Potri.002G074500	Protein phosphatase 2C family protein
Chr02:5180971-5181162	5720	TIR CACTA	na	0/0	0/0	0/1	0/0	0/1	0/0
Chr02:5185057-5185183	1445	TIR CACTA	0/0	0/0	0/0	1/1	1/1	1/1	1/1	Potri.002G074900	Thiamin diphosphate-binding fold (THDP-binding) superfamily protein
Chr02:5277571-5277857	1850	Class II unknown	na	na	na	na	na	1/1	na
Chr02:5342163-5342284	7687	LTR Gypsy	0/0	0/0	1/1	na	na	na	na
Chr02:5569656-5569918	6752	LTR Copia	na	1/1	1/1	0/0	0/0	0/0	0/0	Potri.002G080100	ATPase family associated with various cellular activities (AAA)
Chr02:5577987-5578250	4090	LTR Copia	na	1/1	0/1	na	na	na	na
Chr02:5580952-5581178	5968	LTR Copia	na	0/0	0/0	0/0	0/0	0/1	0/1	Potri.002G080400	NRAMP metal ion transporter 6
Chr02:5622166-5622388	3936	LTR Copia	na	na	1/1	0/0	na	0/0	0/0
Chr02:5696278-5696353	3563	LTR Copia	0/0	0/1	0/0	0/0	0/0	0/0	0/0	Potri.002G081800	aldehyde dehydrogenase 3H1
Chr02:5822107-5822112	1146	TIR hAT	0/1	na	na	0/0	na	0/0	0/0
Chr02:5891048-5891086	2247	TIR hAT	0/0	na	na	1/1	1/1	1/1	1/1
Chr02:5894075-5894176	3858	LTR Copia	0/0	na	0/0	na	1/1	na	1/1	Potri.002G084200
Chr02:6103121-6103129	1656	LTR Copia	0/0	0/0	0/0	0/0	0/0	0/1	0/0
Chr02:6130042-6130044	3599	LTR Copia	0/0	0/0	0/0	na	0/0	0/1	0/1
Chr02:6131149-6131504	5552	LTR Copia	na	na	na	0/0	0/0	na	0/1
Chr02:6284471-6284712	18439	Class II unknown	na	1/1	na	0/0	0/0	0/0	0/0
Chr02:6294356-6294744	5593	LTR Copia	na	na	na	na	na	0/1	na
Chr02:6326969-6326983	3489	LTR Gypsy	0/0	1/1	1/1	0/0	0/0	0/0	0/0
Chr02:6376833-6376967	5553	LTR Copia	0/0	na	na	1/1	1/1	na	0/1
Chr02:6570137-6570330	4493	LTR Copia	0/0	na	na	na	na	1/1	na
Chr02:6652210-6652239	4421	LTR Copia	0/0	0/0	0/0	0/0	0/0	1/1	0/0
Chr02:6739726-6739982	9299	LTR Gypsy	na	na	na	1/1	1/1	1/1	1/1
Chr02:6775534-6775536	2615	TIR PIF/Harbinger	0/0	0/0	0/0	1/1	1/1	1/1	1/1
Chr02:6783735-6783829	2609	Helitron	0/0	na	na	1/1	1/1	1/1	1/1
Chr02:6816196-6816514	1033	Class II unknown	na	1/1	1/1	na	na	na	0/0
Chr02:6817150-6817256	4563	LTR Gypsy	0/0	1/1	1/1	0/0	0/0	0/0	0/0
Chr02:6881685-6881697	2457	LTR Copia	0/0	0/0	0/0	0/0	0/0	0/1	0/0	Potri.002G095700	Leucine-rich repeat receptor-like protein kinase family protein
Chr02:7147280-7147285	5151	LTR Copia	0/1	na	0/0	0/0	0/0	0/0	0/0
Chr02:7200022-7200052	3846	Helitron	0/0	0/0	na	na	na	1/1	na
Chr02:7263611-7264009	1799	Helitron	na	na	na	1/1	1/1	1/1	1/1
Chr02:7273459-7273485	4561	LTR Gypsy	0/0	0/0	0/0	0/1	0/0	0/1	1/1	Potri.002G100700
Chr02:7283526-7283827	4677	LTR Copia	na	0/0	0/0	1/1	1/1	1/1	1/1	Potri.002G100800
Chr02:7302910-7302917	1453	na	0/0	1/1	1/1	0/0	0/0	0/0	0/0	Potri.002G100900	isoamylase 3
Chr02:7346565-7346622	1977	LTR Gypsy	0/0	0/0	0/0	0/1	0/1	0/1	1/1
Chr02:7368804-7368831	1566	Helitron	0/1	na	na	na	na	na	na
Chr02:7491638-7491974	4004	TIR PIF/Harbinger	na	na	0/0	1/1	1/1	1/1	1/1
Chr02:7589043-7589049	5536	LTR Gypsy	0/0	0/0	0/0	0/0	0/0	0/1	0/0
Chr02:7612035-7612120	4911	LTR Copia	0/0	0/0	na	0/0	1/1	0/0	0/0	Potri.002G104900
Chr02:7631611-7631776	10536	LTR Gypsy	0/0	na	na	na	0/0	0/1	0/0
Chr02:7902633-7902636	1241	na	0/1	na	na	na	na	na	na
Chr02:8016739-8016925	4760	LTR Copia	0/0	0/0	0/0	1/1	1/1	1/1	0/1
Chr02:8032173-8032529	2163	LTR Copia	na	0/0	0/0	1/1	na	na	1/1
Chr02:8052059-8052230	3905	LTR Gypsy	0/0	na	0/0	1/1	1/1	1/1	1/1
Chr02:8129626-8129992	4799	LTR Copia	na	na	na	na	na	na	1/1
Chr02:8259522-8259633	5219	LTR Copia	0/0	na	na	na	1/1	na	1/1
Chr02:8271454-8271566	1033	Class II unknown	0/0	na	na	0/0	0/1	0/0	0/0
Chr02:8459724-8459940	2039	Helitron	na	1/1	na	na	na	0/0	na
Chr02:8776564-8776737	4535	LTR Copia	0/0	0/0	0/0	1/1	na	0/0	na	Potri.002G117400	endoplasmic reticulum-type calcium-transporting ATPase 3
Chr02:8784333-8784640	5249	LTR Copia	na	0/0	0/0	0/0	na	na	1/1	Potri.002G117400	endoplasmic reticulum-type calcium-transporting ATPase 3
Chr02:8843868-8844168	1966	LTR Gypsy	na	0/0	0/0	0/0	0/0	na	1/1	Potri.002G118100	P-loop containing nucleoside triphosphate hydrolases superfamily protein
Chr02:8881675-8881680	2771	LTR Copia	0/0	0/0	0/0	1/1	1/1	0/1	1/1
Chr02:8882402-8882668	6104	LTR Copia	na	0/0	na	1/1	1/1	1/1	1/1
Chr02:8922329-8922573	8951	TIR CACTA	na	1/1	1/1	0/0	0/0	0/0	0/0
Chr02:8961464-8961469	5125	LTR Gypsy	0/1	na	na	na	na	na	na
Chr02:8963402-8963654	1431	Class II unknown	na	na	na	1/1	1/1	1/1	1/1
Chr02:9035470-9035472	1046	TIR PIF/Harbinger	0/0	1/1	0/0	0/0	na	0/0	0/0
Chr02:9045544-9045719	2050	LTR Gypsy	0/0	1/1	1/1	na	na	0/0	0/0
Chr02:9064950-9065063	6845	LTR Gypsy	0/0	1/1	1/1	0/0	0/0	0/0	0/0
Chr02:9072162-9072308	1755	Helitron	0/0	1/1	1/1	0/0	0/0	0/0	0/0	Potri.002G121000	NRAMP metal ion transporter 2
Chr02:9075562-9075569	1942	Helitron	0/0	1/1	1/1	na	na	0/0	0/0
Chr02:9083128-9083134	5478	LTR Copia	0/1	na	na	na	na	na	na
Chr02:9152447-9152606	1796	TIR CACTA	0/0	0/0	0/0	0/1	1/1	1/1	1/1	Potri.002G122500	MRG family protein
Chr02:9380790-9381154	4756	LTR Copia	na	na	na	1/1	1/1	1/1	1/1
Chr02:9391037-9391411	1046	TIR PIF/Harbinger	na	0/0	0/0	0/1	na	na	0/1
Chr02:9399756-9400023	5393	LTR Copia	na	0/0	0/0	1/1	1/1	0/0	1/1	Potri.002G124900	Transducin/WD40 repeat-like superfamily protein
Chr02:9404364-9404434	3921	LTR Copia	0/0	na	na	1/1	1/1	1/1	1/1
Chr02:9515839-9515845	4428	LTR Copia	0/0	na	1/1	0/0	0/0	0/0	0/0	Potri.002G126800	Tic22-like family protein
Chr02:9560285-9560293	5448	LTR Copia	0/0	0/0	0/0	0/0	0/0	0/0	0/1	Potri.002G127600	Protein of unknown function DUF829, transmembrane 53
Chr02:9573656-9573820	2163	LTR Copia	0/0	na	0/0	0/0	1/1	0/1	0/0
Chr02:9871435-9871630	4421	LTR Copia	0/0	0/0	0/0	0/1	0/0	0/0	1/1	Potri.002G132300	MATE efflux family protein
Chr02:9895630-9895918	5509	LTR Copia	na	0/0	na	1/1	1/1	1/1	1/1	Potri.002G132800	Protein kinase superfamily protein
Chr02:9968624-9968625	4846	LTR Copia	1/1	na	na	na	na	na	0/0
Chr02:10093854-10094201	1850	Class II unknown	na	na	na	1/1	1/1	1/1	1/1
Chr02:10244479-10244761	2205	LTR Gypsy	na	0/1	0/0	na	na	na	na
Chr02:10330846-10331138	4525	LTR Copia	na	0/0	0/1	0/0	0/0	0/0	0/0	Potri.002G139000
Chr02:10375348-10375619	5552	LTR Copia	na	na	na	0/1	0/1	1/1	1/1
Chr02:10458212-10458246	1123	LTR Copia	0/0	0/0	0/0	0/0	0/0	0/0	0/1	Potri.002G140800	zinc ion binding
Chr02:10460633-10460891	3664	LTR Copia	na	1/1	0/0	na	na	na	na	Potri.002G140800	zinc ion binding
Chr02:10460892-10461168	3786	LTR Copia	na	1/1	0/0	na	na	na	0/0	Potri.002G140800	zinc ion binding
Chr02:10525622-10525910	4621	LTR Gypsy	na	0/0	0/0	1/1	0/0	0/0	1/1	Potri.002G141900	Lactate/malate dehydrogenase family protein
Chr02:10526223-10526526	5552	LTR Copia	na	0/0	0/0	0/0	0/0	0/1	0/0	Potri.002G141900	Lactate/malate dehydrogenase family protein
Chr02:10660289-10660456	8829	TIR CACTA	na	1/1	0/1	na	na	na	na
Chr02:10712503-10712577	1570	TIR CACTA	0/0	na	0/0	1/1	1/1	1/1	1/1
Chr02:10728991-10729114	5041	LTR Copia	0/0	1/1	1/1	1/1	0/0	0/0	0/0	Potri.002G144100	Major facilitator superfamily protein
Chr02:10821165-10821302	4561	LTR Copia	0/0	0/0	0/0	1/1	0/0	0/1	1/1
Chr02:10914163-10914402	3796	LTR Copia	na	0/0	0/1	0/0	na	0/0	0/0
Chr02:10933182-10933184	4744	LTR Copia	0/0	0/0	0/0	1/1	1/1	1/1	0/1	Potri.002G147000	Leucine-rich repeat protein kinase family protein
Chr02:10950524-10950600	4196	LTR Copia	0/0	na	na	0/0	0/0	0/1	0/0	Potri.002G147400	NAD(P)-binding Rossmann-fold superfamily protein
Chr02:11048910-11048920	2623	TIR hAT	0/1	na	na	na	na	na	na
Chr02:11051566-11051950	4421	LTR Copia	na	na	na	1/1	na	na	na
Chr02:11108943-11109256	4937	LTR Copia	na	1/1	1/1	na	na	na	na
Chr02:11284477-11284641	2457	LTR Copia	0/0	0/1	1/1	1/1	1/1	na	na
Chr02:11289760-11289761	22334	LTR Gypsy	0/1	0/0	0/0	na	na	na	na
Chr02:11321462-11321572	1363	TIR CACTA	0/0	na	na	1/1	1/1	1/1	1/1
Chr02:11347084-11347085	4594	LTR Copia	0/0	0/0	0/0	0/1	0/0	0/0	1/1	Potri.002G150600	early nodulin-like protein 18
Chr02:11378467-11378563	8297	LTR Gypsy	0/0	1/1	1/1	na	na	na	na
Chr02:11484560-11484584	2163	LTR Copia	0/0	0/0	0/0	0/0	0/0	0/1	0/0
Chr02:11583570-11583881	2271	LTR	na	0/0	0/0	0/0	0/0	na	1/1	Potri.002G153600	arginine/serine-rich splicing factor 35
Chr02:11678015-11678359	4958	LTR Copia	na	0/0	0/0	na	na	na	1/1	Potri.002G154900
Chr02:11708116-11708182	1520	TIR CACTA	0/0	na	na	na	na	1/1	1/1
Chr02:11795412-11795413	1060	na	0/0	0/0	0/0	0/1	1/1	1/1	1/1
Chr02:11802345-11802349	11669	LTR Copia	0/1	0/0	0/0	0/0	0/0	0/0	0/0	Potri.002G157000	NAD(P)-binding Rossmann-fold superfamily protein
Chr02:11870517-11870805	5398	LTR Copia	na	1/1	1/1	na	na	na	na	Potri.002G157800	Arabidopsis thaliana protein of unknown function (DUF821)
Chr02:11893988-11894329	6018	LTR Copia	na	1/1	1/1	na	na	na	na
Chr02:11997131-11997145	9568	LTR Gypsy	0/0	0/0	0/0	0/0	0/0	0/1	0/0
Chr02:12007916-12008180	2140	LTR Gypsy	na	0/0	0/0	na	na	1/1	0/0
Chr02:12179252-12179337	1151	TIR hAT	0/0	na	na	1/1	na	1/1	1/1
Chr02:12223218-12223243	4563	LTR Gypsy	0/0	0/0	0/0	na	na	1/1	na
Chr02:12381528-12381620	6542	TIR CACTA	0/0	1/1	1/1	na	na	0/0	na
Chr02:12470366-12470667	5445	LTR Copia	na	0/0	0/1	0/0	0/0	0/0	0/0	Potri.002G165300	S-adenosyl-L-methionine-dependent methyltransferases superfamily protein
Chr02:12773984-12774295	5839	Class II unknown	na	na	na	1/1	1/1	1/1	1/1
Chr02:12774464-12774718	4421	LTR Copia	na	na	na	0/1	1/1	0/0	0/1
Chr02:12820504-12820775	7570	LTR Copia	na	na	0/0	1/1	1/1	0/0	1/1	Potri.002G169200	Glycosyl hydrolase superfamily protein
Chr02:12828728-12828894	5918	LTR Copia	0/0	0/0	0/0	1/1	1/1	1/1	1/1
Chr02:12832033-12832039	5552	LTR Copia	0/0	0/0	0/0	0/0	0/0	0/1	0/0
Chr02:12832444-12832528	1138	LTR Gypsy	0/0	0/1	1/1	0/0	0/0	0/0	0/0
Chr02:12971514-12971721	1123	TIR hAT	na	0/0	0/0	1/1	1/1	1/1	1/1	Potri.002G170700
Chr02:12972784-12972934	4633	LTR Copia	0/0	0/1	1/1	0/0	0/0	0/0	0/0	Potri.002G170700;Potri.002G170800	;
Chr02:13078086-13078173	1942	Helitron	0/0	na	0/0	1/1	1/1	1/1	1/1
Chr02:13097364-13097448	2719	Helitron	0/0	1/1	na	na	na	0/0	na
Chr02:13227709-13227730	4594	LTR Copia	0/0	0/0	0/0	0/0	0/0	0/1	0/0
Chr02:13307198-13307421	9527	LTR Gypsy	na	na	na	1/1	1/1	1/1	1/1
Chr02:13349288-13349542	1982	Helitron	na	1/1	1/1	na	na	0/0	0/0
Chr02:13438041-13438043	2198	TIR hAT	0/0	na	na	0/0	na	0/1	0/0
Chr02:13442936-13443098	6356	LTR Gypsy	0/0	na	na	1/1	0/1	1/1	1/1
Chr02:13463467-13463471	3298	LTR Gypsy	0/0	1/1	1/1	na	na	na	na
Chr02:13472501-13472507	1022	TIR PIF/Harbinger	0/0	0/0	0/0	1/1	1/1	1/1	0/1
Chr02:13534700-13534834	4563	LTR Gypsy	0/0	na	0/0	na	na	1/1	na	Potri.002G176200	Ubiquitin-specific protease family C19-related protein
Chr02:13592539-13592897	1241	na	na	1/1	na	na	na	na	na
Chr02:13596702-13596707	12311	LTR Copia	0/0	0/1	0/0	0/0	0/0	0/0	0/0
Chr02:13719788-13720094	1467	TIR CACTA	na	na	0/0	1/1	1/1	na	1/1
Chr02:13798796-13798804	2378	na	0/0	na	na	na	na	1/1	0/0
Chr02:13819464-13819467	6142	LTR Copia	0/0	na	na	0/1	0/0	0/1	0/1	Potri.002G178600	P-loop containing nucleoside triphosphate hydrolases superfamily protein
Chr02:13868616-13868921	1597	Class II unknown	na	na	0/0	0/0	0/0	1/1	0/0
Chr02:13886573-13886575	1850	Class II unknown	0/1	na	na	na	na	na	na
Chr02:14000011-14000266	7680	LTR Gypsy	na	1/1	0/1	1/1	1/1	1/1	1/1
Chr02:14048156-14048342	9142	LTR Gypsy	0/0	0/0	0/0	0/1	1/1	1/1	0/1
Chr02:14186114-14186388	2755	LTR Gypsy	na	na	na	na	1/1	na	1/1
Chr02:14324050-14324076	17651	LTR Gypsy	0/0	0/0	0/0	0/0	0/0	0/0	0/1	Potri.002G183000	purple acid phosphatase 29
Chr02:14346178-14346188	3489	LTR Gypsy	0/0	1/1	1/1	0/0	0/0	0/0	0/0	Potri.002G183400	translocon at the outer envelope membrane of chloroplasts 33
Chr02:14386038-14386276	2041	TIR hAT	na	na	na	na	na	1/1	0/0	Potri.002G184200	Cysteine proteinases superfamily protein
Chr02:14423795-14423830	5561	LTR Copia	0/0	0/1	0/1	na	na	na	na	Potri.002G184600
Chr02:14425539-14425660	3354	TIR hAT	0/0	na	na	na	1/1	1/1	1/1
Chr02:14556387-14556465	18439	Class II unknown	0/0	na	na	1/1	1/1	0/0	1/1
Chr02:14589748-14589772	5284	LTR Copia	0/0	0/0	0/0	0/0	0/0	0/1	0/0	Potri.002G186200
Chr02:14590206-14590213	1022	TIR PIF/Harbinger	0/0	0/0	0/0	0/0	0/0	0/1	0/0	Potri.002G186200
Chr02:14631719-14631721	4958	LTR Copia	0/1	na	na	na	na	na	0/0
Chr02:14633205-14633300	5381	TIR CACTA	0/1	na	na	0/0	0/0	0/0	0/0
Chr02:14635727-14635728	8827	TIR CACTA	0/0	1/1	1/1	na	na	na	na
Chr02:14636378-14636426	1317	TIR CACTA	0/0	na	na	1/1	1/1	1/1	1/1
Chr02:14656621-14656705	2685	LTR Gypsy	0/0	1/1	0/1	na	na	na	na
Chr02:14688833-14689115	15975	LTR Gypsy	na	0/0	na	na	1/1	na	na
Chr02:14714092-14714371	2117	LTR	na	na	na	1/1	1/1	1/1	1/1
Chr02:14927657-14927787	2599	LTR Gypsy	na	1/1	1/1	0/0	0/0	0/0	0/0
Chr02:14999867-14999893	8137	LTR Gypsy	0/0	na	na	1/1	1/1	0/0	1/1
Chr02:15035577-15035716	12422	LTR Gypsy	0/0	1/1	1/1	na	na	na	0/0
Chr02:15081218-15081558	1426	TIR CACTA	na	na	na	1/1	1/1	1/1	1/1
Chr02:15114624-15114892	4066	LTR Gypsy	na	1/1	1/1	0/0	0/0	na	0/0
Chr02:15155319-15155353	4833	LTR Copia	1/1	na	na	na	na	na	na
Chr02:15162631-15162698	9414	LTR Gypsy	0/0	1/1	1/1	na	na	na	na
Chr02:15180074-15180256	2815	LTR Gypsy	0/0	1/1	1/1	na	na	na	na
Chr02:15206062-15206079	1590	LTR Copia	0/0	0/0	0/0	0/0	1/1	1/1	1/1	Potri.002G191700
Chr02:15235615-15235802	6542	TIR CACTA	0/0	1/1	1/1	na	na	na	na
Chr02:15301920-15302203	3344	LTR Gypsy	na	0/0	0/0	na	1/1	1/1	na
Chr02:15321455-15321485	2655	LTR Gypsy	0/0	na	na	1/1	na	1/1	1/1
Chr02:15456673-15456905	1008	Class II unknown	na	na	na	na	1/1	1/1	na
Chr02:15466118-15466462	2528	LTR Gypsy	na	1/1	1/1	na	na	na	na
Chr02:15477030-15477172	9527	LTR Gypsy	0/0	0/1	0/1	0/0	na	na	0/0
Chr02:15477480-15477658	1065	TIR hAT	na	0/1	0/1	na	na	na	0/0
Chr02:15501755-15501767	5902	LTR Copia	0/0	na	na	na	na	na	0/1
Chr02:15581643-15581887	17791	LTR Gypsy	na	1/1	0/1	na	na	na	na
Chr02:15601679-15601764	4594	LTR Copia	0/0	0/0	0/0	0/0	0/1	0/0	1/1
Chr02:15626413-15626688	2599	LTR Gypsy	na	0/0	0/0	1/1	0/0	0/0	1/1	Potri.002G195200	nuclear encoded CLP protease 5
Chr02:15657837-15658180	1523	LTR Copia	na	na	na	1/1	na	0/0	1/1
Chr02:15658564-15658847	6691	LTR Copia	na	na	na	0/0	0/0	0/0	0/1
Chr02:15682890-15683093	3250	LTR Gypsy	na	na	0/0	na	na	1/1	1/1
Chr02:15775946-15776190	2297	TIR hAT	na	na	na	1/1	na	1/1	1/1
Chr02:16014876-16015082	3962	LTR Copia	na	1/1	1/1	0/0	na	0/0	0/0
Chr02:16016391-16016403	4673	LTR Copia	0/0	0/0	0/0	1/1	0/0	0/0	1/1
Chr02:16036250-16036516	3563	TIR hAT	na	na	na	1/1	1/1	1/1	1/1
Chr02:16037060-16037305	3163	LTR Gypsy	na	na	1/1	0/0	na	na	0/0
Chr02:16067969-16068101	3246	TIR CACTA	0/0	0/0	0/0	0/0	1/1	0/0	0/0
Chr02:16072420-16072644	5009	TIR hAT	na	na	0/0	1/1	1/1	1/1	1/1
Chr02:16096620-16096699	8633	TIR CACTA	0/1	0/0	na	0/0	na	0/0	0/0
Chr02:16141400-16141403	5652	LTR Copia	0/0	0/0	0/0	0/1	0/0	0/0	1/1	Potri.002G200400	syntaxin of plants 41
Chr02:16301228-16301537	2910	TIR hAT	na	na	na	na	na	1/1	na
Chr02:16315728-16315736	4923	TIR hAT	0/1	na	na	0/0	na	na	0/0
Chr02:16326336-16326425	4734	LTR Copia	0/0	1/1	0/0	na	na	na	na	Potri.002G201700
Chr02:16338746-16339060	5289	LTR Gypsy	na	na	na	1/1	1/1	1/1	1/1
Chr02:16387911-16387919	9052	LTR Gypsy	0/0	0/1	0/1	0/0	0/0	0/0	0/0
Chr02:16392864-16392993	11843	na	0/0	0/1	0/1	0/1	0/1	0/1	0/1
Chr02:16426580-16426834	2216	LTR Gypsy	na	1/1	1/1	na	na	na	na
Chr02:16432284-16432582	5227	LINE L1	na	na	na	1/1	1/1	1/1	1/1
Chr02:16433841-16434201	8719	TIR CACTA	na	1/1	1/1	na	na	na	na
Chr02:16454312-16454420	3633	LTR Gypsy	0/0	0/0	0/0	1/1	1/1	1/1	1/1
Chr02:16458055-16458211	10815	LTR Gypsy	0/0	1/1	1/1	na	na	na	na
Chr02:16529079-16529106	11158	LTR Gypsy	1/1	1/1	1/1	1/1	1/1	0/1	0/1
Chr02:16529712-16529888	10649	LTR Gypsy	0/1	1/1	1/1	1/1	1/1	1/1	1/1
Chr02:16628818-16629070	4455	LTR Copia	na	1/1	1/1	1/1	na	0/0	0/0
Chr02:16632119-16632235	8838	TIR CACTA	0/0	1/1	1/1	na	na	na	na
Chr02:16649077-16649109	4629	LTR Copia	0/0	0/0	na	na	na	0/0	1/1
Chr02:16681339-16681537	1783	LTR Gypsy	na	na	na	na	na	1/1	na
Chr02:16683683-16683931	7667	LTR Gypsy	na	0/1	0/1	na	1/1	1/1	1/1
Chr02:16684513-16684530	8273	TIR CACTA	0/0	1/1	1/1	0/0	na	na	0/0
Chr02:16691344-16691352	3740	LTR Gypsy	0/0	1/1	1/1	0/0	na	na	0/0
Chr02:16695730-16695750	2271	LTR	0/0	0/0	0/0	1/1	na	1/1	na
Chr02:16706229-16706438	13391	LTR Gypsy	na	na	na	na	1/1	na	na	Potri.002G204300	Small nuclear ribonucleoprotein family protein
Chr02:16766085-16766291	4421	LTR Copia	na	0/0	1/1	na	0/0	0/0	0/0
Chr02:16841677-16841885	3567	LTR Gypsy	na	na	na	1/1	1/1	1/1	1/1
Chr02:16960884-16961271	1445	na	na	na	1/1	na	na	na	na
Chr02:16999681-16999956	10451	LTR Gypsy	na	1/1	1/1	0/0	na	0/0	0/0
Chr02:17018875-17018964	9072	LTR Gypsy	0/0	na	na	na	na	1/1	na
Chr02:17103287-17103375	6897	LTR Gypsy	0/0	na	na	1/1	1/1	1/1	na
Chr02:17152046-17152084	1519	LTR Gypsy	0/1	na	na	na	na	na	na
Chr02:17168238-17168395	8959	LTR	na	na	0/1	0/1	na	0/1	na
Chr02:17168581-17168727	9406	LTR Gypsy	1/1	0/1	1/1	na	1/1	0/1	0/1
Chr02:17218905-17219079	10881	LTR Gypsy	na	0/1	0/1	na	0/1	na	0/1
Chr02:17232844-17233171	5931	LTR Gypsy	na	na	na	1/1	1/1	1/1	1/1
Chr02:17238210-17238354	11158	LTR Gypsy	0/0	1/1	1/1	0/1	1/1	1/1	0/1
Chr02:17246370-17246501	10039	LINE L1	0/0	na	na	0/0	1/1	na	0/0
Chr02:17259124-17259477	11028	LTR Gypsy	na	1/1	na	1/1	1/1	1/1	1/1
Chr02:17259785-17259786	10385	LTR Gypsy	1/1	0/1	0/1	1/1	0/1	0/1	0/1
Chr02:17276323-17276330	2492	LTR Gypsy	0/0	1/1	1/1	0/0	0/0	0/0	0/0
Chr02:17277756-17277890	3586	LINE L1	0/0	1/1	1/1	0/0	0/0	0/0	0/0
Chr02:17285489-17285520	11437	LTR Gypsy	0/0	0/0	0/0	0/0	0/1	0/0	0/0
Chr02:17290105-17290255	4564	LTR Copia	0/0	0/0	0/0	1/1	1/1	1/1	1/1
Chr02:17292022-17292298	1639	LTR Gypsy	na	0/0	0/0	na	0/0	na	1/1
Chr02:17306132-17306329	7681	LTR Gypsy	na	1/1	1/1	na	1/1	na	na
Chr02:17330865-17331157	9672	LTR Gypsy	na	na	na	1/1	1/1	1/1	1/1
Chr02:17332430-17332581	3998	LTR Gypsy	0/0	na	na	1/1	1/1	1/1	1/1
Chr02:17332712-17332848	7867	LTR Gypsy	0/0	na	na	1/1	1/1	1/1	1/1
Chr02:17388683-17388924	9630	LTR Gypsy	na	0/1	0/1	na	0/1	0/1	na
Chr02:17416005-17416402	8721	LTR Gypsy	na	na	na	na	na	1/1	na
Chr02:17418270-17418277	8721	LTR Gypsy	0/0	0/1	1/1	na	0/1	1/1	na
Chr02:17454954-17455112	8653	LTR Gypsy	0/0	1/1	1/1	na	na	na	na
Chr02:17481680-17481945	14863	LTR Gypsy	na	0/1	1/1	1/1	1/1	1/1	1/1
Chr02:17483369-17483416	7681	LTR Gypsy	0/0	1/1	na	0/1	0/1	0/1	1/1
Chr02:17483770-17483782	8084	LTR Gypsy	0/0	0/1	1/1	0/1	na	0/1	0/1
Chr02:17488468-17488511	2911	LTR Gypsy	1/1	na	na	1/1	1/1	1/1	1/1
Chr02:17554575-17554709	9072	LTR Gypsy	1/1	1/1	1/1	na	na	1/1	na
Chr02:17565374-17565703	11977	LTR Gypsy	na	na	na	na	na	na	1/1
Chr02:17569704-17569913	7867	LTR Gypsy	na	1/1	1/1	na	na	na	0/0
Chr02:17578119-17578502	3192	LTR	na	na	na	1/1	1/1	1/1	1/1
Chr02:17581836-17582136	6798	TIR CACTA	na	1/1	1/1	na	na	na	na
Chr02:17582450-17582665	7850	LTR Gypsy	na	na	na	1/1	1/1	1/1	1/1
Chr02:17611334-17611577	1163	LTR Gypsy	na	1/1	1/1	1/1	1/1	1/1	1/1
Chr02:17631241-17631252	10385	LTR Gypsy	0/0	na	na	1/1	0/1	0/1	0/1
Chr02:17652708-17653002	17651	LTR Gypsy	na	na	na	0/1	0/0	0/0	0/0
Chr02:17721739-17722021	11158	LTR Gypsy	na	na	1/1	na	1/1	1/1	na
Chr02:17734900-17734964	13386	LTR Gypsy	1/1	1/1	1/1	1/1	1/1	1/1	1/1
Chr02:17744677-17744774	7978	LTR Gypsy	1/1	0/1	na	0/1	1/1	1/1	0/1
Chr02:17750545-17750551	4904	LTR	0/0	0/1	1/1	0/0	0/0	0/0	0/0
Chr02:17751598-17751800	9406	LTR Gypsy	na	na	na	1/1	0/1	0/0	1/1
Chr02:17836412-17836738	8245	LTR Gypsy	na	1/1	1/1	1/1	0/1	0/1	0/1
Chr02:17846250-17846254	10388	LTR Gypsy	0/0	1/1	1/1	0/0	na	0/0	0/0
Chr02:17849735-17850043	7234	LTR Gypsy	na	1/1	na	0/0	na	0/0	0/0
Chr02:17855722-17855854	2000	LTR Gypsy	0/0	0/0	0/0	1/1	1/1	1/1	1/1	Potri.002G209100
Chr02:17861338-17861637	4541	LTR Gypsy	na	1/1	1/1	0/0	na	na	0/0
Chr02:17913450-17913465	2597	LTR Gypsy	0/0	1/1	1/1	na	na	na	na
Chr02:17921209-17921590	5068	LTR Gypsy	na	na	na	0/0	1/1	0/0	0/0	Potri.002G209400
Chr02:17938715-17939011	6546	LTR Copia	na	na	na	1/1	1/1	1/1	1/1
Chr02:17951333-17951705	9072	LTR Gypsy	na	1/1	1/1	na	na	na	na
Chr02:17994026-17994159	3740	LTR Gypsy	0/0	na	na	1/1	1/1	1/1	1/1
Chr02:18003607-18003923	4598	LTR Gypsy	na	na	na	1/1	1/1	1/1	1/1
Chr02:18004781-18004814	9406	LTR Gypsy	0/0	na	na	1/1	1/1	na	na
Chr02:18015632-18015645	8721	LTR Gypsy	0/0	0/0	0/0	na	0/1	1/1	0/1
Chr02:18015891-18016184	7336	LTR Gypsy	na	na	0/0	na	1/1	1/1	1/1
Chr02:18053659-18053806	10812	LTR Gypsy	na	1/1	1/1	1/1	1/1	1/1	na
Chr02:18126270-18126562	15436	LTR Gypsy	na	1/1	na	1/1	na	na	1/1
Chr02:18127584-18127728	9052	LTR Gypsy	1/1	1/1	1/1	na	na	0/1	na
Chr02:18134823-18134846	9243	LTR Gypsy	0/1	na	0/0	na	na	na	na
Chr02:18137760-18138014	1649	LINE L1	na	na	0/1	1/1	na	1/1	1/1
Chr02:18138308-18138530	1100	LINE L1	na	na	0/1	0/0	na	1/1	0/1
Chr02:18153512-18153565	11229	LTR Gypsy	1/1	0/1	0/1	na	na	na	na
Chr02:18154310-18154331	1768	LINE L1	0/1	na	na	na	na	na	na
Chr02:18170860-18170973	11948	LTR Gypsy	0/0	0/0	0/0	0/1	0/1	0/1	0/1
Chr02:18172846-18173017	7667	LTR Gypsy	0/0	1/1	1/1	na	na	na	na
Chr02:18176717-18176741	12494	LTR Gypsy	0/1	0/0	0/0	na	na	na	na
Chr02:18179330-18179351	6095	LINE L1	0/0	na	na	1/1	na	1/1	1/1
Chr02:18186732-18186740	16516	LTR Gypsy	1/1	na	na	1/1	na	1/1	na
Chr02:18192829-18192896	3664	LTR Gypsy	0/0	na	1/1	na	na	na	1/1
Chr02:18196531-18196711	1768	LINE L1	0/0	na	1/1	0/0	na	0/0	0/0
Chr02:18200073-18200239	1768	LINE L1	0/0	1/1	0/1	na	1/1	na	na
Chr02:18225004-18225120	17666	LTR Gypsy	0/0	na	na	1/1	1/1	1/1	1/1
Chr02:18226009-18226224	6095	LINE L1	na	1/1	na	na	na	1/1	1/1
Chr02:18226502-18226644	10627	LTR Gypsy	0/0	na	0/0	1/1	na	1/1	1/1
Chr02:18227151-18227357	10039	LINE L1	na	na	na	na	na	0/0	0/1
Chr02:18235530-18235846	2074	LTR Gypsy	na	0/0	0/1	na	na	na	0/0	Potri.002G210700
Chr02:18243256-18243321	2034	LTR Gypsy	0/0	1/1	1/1	0/0	na	0/0	0/0
Chr02:18244964-18245117	2528	LTR Gypsy	0/0	na	0/0	na	na	1/1	1/1
Chr02:18257211-18257401	7907	LTR Gypsy	0/0	na	na	1/1	1/1	1/1	1/1
Chr02:18259184-18259252	8342	LTR Gypsy	0/0	na	na	na	1/1	na	na
Chr02:18264082-18264363	6022	LTR Gypsy	na	na	na	na	na	0/1	0/1
Chr02:18265195-18265218	15747	LTR Gypsy	0/0	na	0/1	1/1	0/1	1/1	na
Chr02:18272035-18272041	4859	LINE L1	0/1	na	na	na	na	na	na
Chr02:18277104-18277109	9052	LTR Gypsy	0/0	1/1	na	1/1	na	na	1/1
Chr02:18285911-18285922	16036	LTR Gypsy	0/0	1/1	1/1	1/1	1/1	1/1	1/1
Chr02:18305851-18305917	1278	LINE L1	0/0	na	na	0/1	na	na	na
Chr02:18310657-18310697	11229	LTR Gypsy	na	0/1	0/1	0/1	na	na	1/1
Chr02:18341612-18341644	10039	LINE L1	0/1	na	na	na	na	na	na
Chr02:18360791-18361174	1807	LTR Gypsy	na	na	na	na	1/1	na	na
Chr02:18393426-18393781	6095	LINE L1	na	na	na	1/1	na	1/1	1/1
Chr02:18395960-18396178	1768	LINE L1	na	na	na	na	na	1/1	1/1
Chr02:18396700-18396719	3713	LINE L1	0/0	na	na	1/1	na	na	na
Chr02:18401400-18401426	3664	LTR Gypsy	0/0	na	na	1/1	1/1	0/1	0/1
Chr02:18405350-18405476	13666	LTR Gypsy	1/1	na	na	1/1	1/1	na	na
Chr02:18409000-18409139	3718	LTR Gypsy	0/0	na	na	1/1	1/1	1/1	1/1
Chr02:18419122-18419210	1768	LINE L1	0/0	na	na	1/1	na	0/1	0/1
Chr02:18419466-18419668	4757	LTR Gypsy	na	na	na	1/1	na	1/1	1/1
Chr02:18421189-18421466	2269	LTR Gypsy	na	na	na	1/1	na	1/1	1/1
Chr02:18436143-18436525	10381	LTR Gypsy	na	na	na	na	1/1	1/1	na
[truncated: 8,665 more rows]

## Sheet: Supplementary Table 9
Supplementary Table 9. List of the IDs and descriptions (if present) of the 3,230 genes detected as genic CNVs.
[truncated: 3,231 more rows]

[truncated: 3 more sheets: Supplementary Table 11, Supplementary Table 12, Supplementary Table 18]
